# Supplementary material for: EORNA, a barley gene and transcript abundance database
Source: Sci Data. 2021 Mar 25;8:90. doi: 10.1038/s41597-021-00872-4 (PMC7994555; doi:10.1038/s41597-021-00872-4)
Supplement: Supplementary file 1 — Supplementary Table 1. [file 41597_2021_872_MOESM1_ESM.xlsx]

## Sheet: Suppl. Table 1 22 exp
Supplementary Table 1 - RNA-seq samples description
Dataset	Dataset description	SRA link	SRA BioProject	Project description	Year	Publication (DOI)	# Total samples	# Replicates	NGS technology	Read length	# Reads (millions)	Base Pairs (Gbp)	Cultivar	Tissue
E1	Salt StressC8:C20	https://www.ncbi.nlm.nih.gov/Traces/study/?acc=ERP015182	PRJEB13621	A study of transcriptome response to salt treatment across three zones of the root in a barley landrace and malting cultivar.	2017	doi: 10.1038/srep31558	192	4	Illumina HiSeq 2000	2*100	2960.59	296.06	Sahara, Clipper	Root
E2	Cold Stress	https://www.ncbi.nlm.nih.gov/Traces/study/?acc=ERP020203	PRJEB18276	Transcriptional responses to cold in five Pooideae species.	2016	https://doi.org/10.1104/pp.18.01448	10	2,3	Illumina HiSeq 2000	2*(100-126)	359.907	254.74	Igri	Leaf
E3	Heat Stress	https://www.ncbi.nlm.nih.gov/Traces/study/?acc=SRP075978	PRJNA324116	Heat Stress Affects Pi-related Genes Expression and Inorganic Phosphate Deposition/Accumulation in Barley.	2017	https://doi.org/10.3389/fpls.2016.00926	10	2,3	Illumina HiSeq 2000	2*100	475.492	47.55	Rolap	Shoot, root
E4	Drought Stress	https://www.ncbi.nlm.nih.gov/Traces/study/?acc=ERP014029	PRJEB12540	RNAseq transcriptome assembly and expression profiling of a drought-control experiment with barley cultivar Scarlett and Spanish landrace SBCC073	2016	https://doi.org/10.3389/fpls.2017.00647	28	2,3	Illumina HiSeq 2000	2*101	2365.64	238.93	Scarlett, Spanish landrace	Leaves, flowers
E7	Photoperiod response	https://www.ncbi.nlm.nih.gov/Traces/study/?acc=ERP009781	PRJEB8748	Expression profiling of developing barley main shoot apices and leaves during the vegetative phase and early inflorescence development in response to the photoperiod and natural allelic variation at Ppd-H1	2015	doi: 10.1105/tpc.15.00203	47	2,3	Illumina HiSeq 2000	1*100	672.464	64.2	Scarlett, wild barley	Shoot apices, leaves in vegetative and early inflorescence
E8	Alternative Splicing	https://www.ncbi.nlm.nih.gov/Traces/study/?acc=SRP055128	PRJNA275710	Involvement of Alternative Splicing in Barley Seed Germination	2016	https://doi.org/10.1371/journal.pone.0152824	8	4	Illumina HiSeq 2000	2*90	311.959	28.08	Baudin, Stirling, Harrington, Bass	Embryos
E9	Pi starvation	https://www.ncbi.nlm.nih.gov/Traces/study/?acc=SRP131833	PRJNA430281	RNA-seq transcriptome profiling of barley under Pi starvation and recovery conditions	2018	https://doi.org/10.3389/fpls.2018.00500	72	3	HiSeq X Ten	2*150	3720	557.93	GN121, low-P-tolerant, and GN42, low-P-sensitive	leaf and root (3d, 19d, 22days)
E10	Glucan content	https://www.ncbi.nlm.nih.gov/Traces/study/?acc=SRP101676	PRJNA378582	Identification of glucan content related genes by RNA-Seq. RNA research on glucan content of hulless barley	2018		24		HiSeq X Ten	2*150	1129	169.49	hulless	grain
E11	Leaf transcriptome	https://www.ncbi.nlm.nih.gov/Traces/study/?acc=SRP101929	PRJNA378723	Isolation of Tissues from Intact, Germinated Barley Grain Allows Spatial and Temporal Comparisons of Gene Expression	2018	https://doi.org/10.1101/239541	55		Illumina HiSeq 2500	2*100-150	1770.73	265.61	31 cultivars	First leaf
E12	Root water deficit	https://www.ncbi.nlm.nih.gov/Traces/study/?acc=SRP136092	PRJNA439267	Barley seminal roots were divided into three zones according their developmental stage. Transcript changes by RNA-seq in response to water deficit were measured.	2018	https://doi.org/10.1111/nph.15351	24	4	Illumina HiSeq 4000	2*100	828	82.82	Scarlett	Root (12 days old, control and water deficit)
E13	Six Rowed - VRS3	https://www.ncbi.nlm.nih.gov/Traces/study/?acc=SRP114708	PRJNA396950	Six-Rowed Spike3 (VRS3) Is a Histone Demethylase That Controls Lateral Spikelet Development in Barley. RNA sequencing of ILs of vrs1, vrs3, vrs4 and int-c.5 in cv. Bowman Purpose: Expression analysis and variant calling Overall design: Enriched apical meristem tissue was isolated at Waddington stage (W) 3.5 and W5.0. The samples were harvested at the middle of the day, 6 to 8 h before the end of …	2017	https://doi.org/10.1038/s41467-017-00940-7	59	8	Illumina HiSeq 2500	1*150	460	69.06	Bowman	Apex tissue
E14	Floret development - VRS1	https://www.ncbi.nlm.nih.gov/bioproject/PRJDB4754	PRJDB4754	Extreme Suppression of Lateral Floret Development by a Single Amino Acid Change in the VRS1 Transcription Factor.	2017	https://doi.org/10.1104/pp.17.01149	6	3	Illumina HiSeq 2500	2*101	313	31.59	Foma	Immature spikes at the awn primordium stage
E15	Microspore Embryogenic	https://www.ncbi.nlm.nih.gov/sra/SRX3524666[accn]	PRJNA428086	Differential expression profiling of microspores during the early stages of isolated microspore culture in barley using the embryogenic-responsive cultivar Gobernadora. mRNA library from Illumina TrueSeq; Barley (Hordeum vulgare ssp. vulgare; cv. Gobernadora) starting material in barley androgenesis: uninucleate and haploid microspores (Day 0), microspore after stress pre-treatment (Day 2) and mi…	2018	doi: 10.1534/g3.118.200208	12	4	Illumina HiSeq 2000	2*50	557.2	27.86	Gobernadora	Microspore (day 2, 5)
E16	RNA-seq of enriched barley stomatal complexes versus total leaves	https://www.ncbi.nlm.nih.gov/sra/ERX2090100[accn]	PRJEB21740	RNA-seq of enriched barley stomatal complexes versus total leaves	2018	https://doi.org/10.1016/j.cub.2018.03.027	3	0	Illumina HiSeq 3000	2*144	269.375	38.79	Barke	Leaf without upper and lower epidermis
E17	Non Aged Seeds	https://www.ncbi.nlm.nih.gov/sra/ERX2530344[accn]	PRJEB25969	Transcriptome analysis on mature, non aged seeds of the spring barley landraces Cebada Capa and L94 and L94 NILs by RNA sequencing. Widespread natural variation in barley offers an opportunity to study seed longevity in an important temperate cereal crop. For example, the spring barley landraces Cebada Capa (Argentina) and L94 (Ethiopia) display long and short-term seed longevity, respectively. W…	2018	https://doi.org/10.1111/pce.13330	39	4	Illumina HiSeq 2000	1*101	541	54.6	spring barley landraces Cebada Capa and L94 and L94 NILs	mature non-aged seeds
E18	Reaction to Stripe rust	https://www.ncbi.nlm.nih.gov/Traces/study/?acc=SRP101548	PRJNA378334	RNAseq was performed on several barley accessions that vary for their reaction to wheat stripe rust (Puccinia striiformis f. sp. tritici) to identify markers and understand the gene content at the Rps7 (Resistant to Puccinia striiformis f. sp. tritici 7) locus.	2018	https://doi.org/10.1101/239541	6	2	Illumina HiSeq 2500	2*100-150	570.7	57.07	Haruna Nijo, Manchuria, CI 16153, CI 16147, Clho 4196	First leaf fully expanded, second leaf emerging
E19	Response to C Sativus	https://www.ncbi.nlm.nih.gov/sra/SRX1660173[accn]	PRJNA315041	RNA-seq of Hordeum vulgare inoculated with Cochliobolus sativus:	2017	Same mutant population different pathogen doi: https://doi.org/10.1101/384529	87	3	Illumina HiSeq 2000	2*101	2989.51	301.94	Morex, morex mutant	Second leaves of 5 seedlings at 12, 24, and 36 hours after inoculation
E20	Response to Fusarium	https://www.ncbi.nlm.nih.gov/bioproject/PRJNA294716	PRJNA294716	Fusarium graminearum infects barley spikes and causes Fusarium head blight (FHB), a major disease problem worldwide	2016	https://doi.org/10.1186/s12864-016-2716-0	48	3	Illumina HiSeq 2500	2*101	2797.82	282.58	M69, Lacey and Chevron	spike (water and treatment)
I1	16 Barley Developmental stages	https://www.ncbi.nlm.nih.gov/Traces/study/?acc=ERP015986	PRJEB14349	RNA-Seq of 16 developmental stages of barley (Morex cultivar)	2017	https://doi.org/10.1038/nature22043	97	3	Illumina HiSeq 2000	2*101	3897.73	399.26	Morex	16 developmental stages/tissues
I2	Cold Stress II	Unpublished (PRJEB32063 ENA accession)	PRJEB32063	Utilisation of RNA-Seq to measure quantitative changes in cold response alternative splicing in barley.	2015		15	3	Illumina HiSeq 2000	2*101	561.185	56.66	Morex	Colyoptiles
I3	vrs3-vrs5 row-type gene (vrs3)	https://www.ncbi.nlm.nih.gov/Traces/study/?acc=ERP021227	PRJEB19243	Barley SIX-ROWED SPIKE3 encodes a putative Jumonji C-type H3K9me2/me3 demethylase that represses lateral spikelet fertility	2017	https://doi.org/10.1038/s41467-017-00940-7	32	4	Illumina HiSeq 2500	2*150	1907.69	276.26	Bowman	Inflorescence
I6	Golden Promise Meiosis	https://www.ncbi.nlm.nih.gov/Traces/study/?acc=PRJNA558196&o=biological_replicate_sam_s%3Aa	PRJNA558196	Barley anthers and meiocytes different stages from pre meiosis to tetrad	2020	https://doi.org/10.1101/2020.04.20.051425	18	3	Illumina NextSeq	2*(35-76)	2144.49	160.93	Golden Promise	Anthers and meiocytes
							892				31603.5	3762.01
