# Supplementary material for: EORNA, a barley gene and transcript abundance database
Source: Sci Data. 2021 Mar 25;8:90. doi: 10.1038/s41597-021-00872-4 (PMC7994555; doi:10.1038/s41597-021-00872-4)
Supplement: Supplementary file 2 — Supplementary Table 2. [file 41597_2021_872_MOESM2_ESM.xlsx]

## Sheet: Suppl. Table 2 metadata
Supplementary Table 2 - Metadata
Dataset	Run	Extra Run	Cultivar	Organism Part	Condition	Replicates	Condition File
E1	ERR1366263		Clipper	Root meristematic zone	0 NaCL	1	C0_Z1-1
E1	ERR1366264		Clipper	Root meristematic zone	0 NaCL	1	C0_Z1-1
E1	ERR1366265		Clipper	Root meristematic zone	0 NaCL	1	C0_Z1-1
E1	ERR1366266		Clipper	Root meristematic zone	0 NaCL	1	C0_Z1-1
E1	ERR1366267		Clipper	Root meristematic zone	0 NaCL	2	C0_Z1-2
E1	ERR1366268		Clipper	Root meristematic zone	0 NaCL	2	C0_Z1-2
E1	ERR1366269		Clipper	Root meristematic zone	0 NaCL	2	C0_Z1-2
E1	ERR1366270		Clipper	Root meristematic zone	0 NaCL	2	C0_Z1-2
E1	ERR1366271		Clipper	Root meristematic zone	0 NaCL	3	C0_Z1-3
E1	ERR1366272		Clipper	Root meristematic zone	0 NaCL	3	C0_Z1-3
E1	ERR1366273		Clipper	Root meristematic zone	0 NaCL	3	C0_Z1-3
E1	ERR1366274		Clipper	Root meristematic zone	0 NaCL	3	C0_Z1-3
E1	ERR1366275		Clipper	Root meristematic zone	0 NaCL	4	C0_Z1-4
E1	ERR1366276		Clipper	Root meristematic zone	0 NaCL	4	C0_Z1-4
E1	ERR1366277		Clipper	Root meristematic zone	0 NaCL	4	C0_Z1-4
E1	ERR1366278		Clipper	Root meristematic zone	0 NaCL	4	C0_Z1-4
E1	ERR1366279		Clipper	Root elongation zone	0 NaCL	1	C0_Z2-1
E1	ERR1366280		Clipper	Root elongation zone	0 NaCL	1	C0_Z2-1
E1	ERR1366281		Clipper	Root elongation zone	0 NaCL	1	C0_Z2-1
E1	ERR1366282		Clipper	Root elongation zone	0 NaCL	1	C0_Z2-1
E1	ERR1366283		Clipper	Root elongation zone	0 NaCL	2	C0_Z2-2
E1	ERR1366284		Clipper	Root elongation zone	0 NaCL	2	C0_Z2-2
E1	ERR1366285		Clipper	Root elongation zone	0 NaCL	2	C0_Z2-2
E1	ERR1366286		Clipper	Root elongation zone	0 NaCL	2	C0_Z2-2
E1	ERR1366287		Clipper	Root elongation zone	0 NaCL	3	C0_Z2-3
E1	ERR1366288		Clipper	Root elongation zone	0 NaCL	3	C0_Z2-3
E1	ERR1366289		Clipper	Root elongation zone	0 NaCL	3	C0_Z2-3
E1	ERR1366290		Clipper	Root elongation zone	0 NaCL	3	C0_Z2-3
E1	ERR1366291		Clipper	Root elongation zone	0 NaCL	4	C0_Z2-4
E1	ERR1366292		Clipper	Root elongation zone	0 NaCL	4	C0_Z2-4
E1	ERR1366293		Clipper	Root elongation zone	0 NaCL	4	C0_Z2-4
E1	ERR1366294		Clipper	Root elongation zone	0 NaCL	4	C0_Z2-4
E1	ERR1366295		Clipper	Root maturation zone	0 NaCL	1	C0_Z3-1
E1	ERR1366296		Clipper	Root maturation zone	0 NaCL	1	C0_Z3-1
E1	ERR1366297		Clipper	Root maturation zone	0 NaCL	1	C0_Z3-1
E1	ERR1366298		Clipper	Root maturation zone	0 NaCL	1	C0_Z3-1
E1	ERR1366299		Clipper	Root maturation zone	0 NaCL	2	C0_Z3-2
E1	ERR1366300		Clipper	Root maturation zone	0 NaCL	2	C0_Z3-2
E1	ERR1366301		Clipper	Root maturation zone	0 NaCL	2	C0_Z3-2
E1	ERR1366302		Clipper	Root maturation zone	0 NaCL	2	C0_Z3-2
E1	ERR1366303		Clipper	Root maturation zone	0 NaCL	3	C0_Z3-3
E1	ERR1366304		Clipper	Root maturation zone	0 NaCL	3	C0_Z3-3
E1	ERR1366305		Clipper	Root maturation zone	0 NaCL	3	C0_Z3-3
E1	ERR1366306		Clipper	Root maturation zone	0 NaCL	3	C0_Z3-3
E1	ERR1366307		Clipper	Root maturation zone	0 NaCL	4	C0_Z3-4
E1	ERR1366308		Clipper	Root maturation zone	0 NaCL	4	C0_Z3-4
E1	ERR1366309		Clipper	Root maturation zone	0 NaCL	4	C0_Z3-4
E1	ERR1366310		Clipper	Root maturation zone	0 NaCL	4	C0_Z3-4
E1	ERR1366311		Clipper	Root meristematic zone	100mM NaCl	1	C100_Z1-1
E1	ERR1366312		Clipper	Root meristematic zone	100mM NaCl	1	C100_Z1-1
E1	ERR1366313		Clipper	Root meristematic zone	100mM NaCl	1	C100_Z1-1
E1	ERR1366314		Clipper	Root meristematic zone	100mM NaCl	1	C100_Z1-1
E1	ERR1366315		Clipper	Root meristematic zone	100mM NaCl	2	C100_Z1-2
E1	ERR1366316		Clipper	Root meristematic zone	100mM NaCl	2	C100_Z1-2
E1	ERR1366317		Clipper	Root meristematic zone	100mM NaCl	2	C100_Z1-2
E1	ERR1366318		Clipper	Root meristematic zone	100mM NaCl	2	C100_Z1-2
E1	ERR1366319		Clipper	Root meristematic zone	100mM NaCl	3	C100_Z1-3
E1	ERR1366320		Clipper	Root meristematic zone	100mM NaCl	3	C100_Z1-3
E1	ERR1366321		Clipper	Root meristematic zone	100mM NaCl	3	C100_Z1-3
E1	ERR1366322		Clipper	Root meristematic zone	100mM NaCl	3	C100_Z1-3
E1	ERR1366323		Clipper	Root meristematic zone	100mM NaCl	4	C100_Z1-4
E1	ERR1366324		Clipper	Root meristematic zone	100mM NaCl	4	C100_Z1-4
E1	ERR1366325		Clipper	Root meristematic zone	100mM NaCl	4	C100_Z1-4
E1	ERR1366326		Clipper	Root meristematic zone	100mM NaCl	4	C100_Z1-4
E1	ERR1366327		Clipper	Root elongation zone	100mM NaCl	1	C100_Z2-1
E1	ERR1366328		Clipper	Root elongation zone	100mM NaCl	1	C100_Z2-1
E1	ERR1366329		Clipper	Root elongation zone	100mM NaCl	1	C100_Z2-1
E1	ERR1366330		Clipper	Root elongation zone	100mM NaCl	1	C100_Z2-1
E1	ERR1366331		Clipper	Root elongation zone	100mM NaCl	2	C100_Z2-2
E1	ERR1366332		Clipper	Root elongation zone	100mM NaCl	2	C100_Z2-2
E1	ERR1366333		Clipper	Root elongation zone	100mM NaCl	2	C100_Z2-2
E1	ERR1366334		Clipper	Root elongation zone	100mM NaCl	2	C100_Z2-2
E1	ERR1366335		Clipper	Root elongation zone	100mM NaCl	3	C100_Z2-3
E1	ERR1366336		Clipper	Root elongation zone	100mM NaCl	3	C100_Z2-3
E1	ERR1366337		Clipper	Root elongation zone	100mM NaCl	3	C100_Z2-3
E1	ERR1366338		Clipper	Root elongation zone	100mM NaCl	3	C100_Z2-3
E1	ERR1366339		Clipper	Root elongation zone	100mM NaCl	4	C100_Z2-4
E1	ERR1366340		Clipper	Root elongation zone	100mM NaCl	4	C100_Z2-4
E1	ERR1366341		Clipper	Root elongation zone	100mM NaCl	4	C100_Z2-4
E1	ERR1366342		Clipper	Root elongation zone	100mM NaCl	4	C100_Z2-4
E1	ERR1366343		Clipper	Root maturation zone	100mM NaCl	1	C100_Z3-1
E1	ERR1366344		Clipper	Root maturation zone	100mM NaCl	1	C100_Z3-1
E1	ERR1366345		Clipper	Root maturation zone	100mM NaCl	1	C100_Z3-1
E1	ERR1366346		Clipper	Root maturation zone	100mM NaCl	1	C100_Z3-1
E1	ERR1366347		Clipper	Root maturation zone	100mM NaCl	2	C100_Z3-2
E1	ERR1366348		Clipper	Root maturation zone	100mM NaCl	2	C100_Z3-2
E1	ERR1366349		Clipper	Root maturation zone	100mM NaCl	2	C100_Z3-2
E1	ERR1366350		Clipper	Root maturation zone	100mM NaCl	2	C100_Z3-2
E1	ERR1366351		Clipper	Root maturation zone	100mM NaCl	3	C100_Z3-3
E1	ERR1366352		Clipper	Root maturation zone	100mM NaCl	3	C100_Z3-3
E1	ERR1366353		Clipper	Root maturation zone	100mM NaCl	3	C100_Z3-3
E1	ERR1366354		Clipper	Root maturation zone	100mM NaCl	3	C100_Z3-3
E1	ERR1366355		Clipper	Root maturation zone	100mM NaCl	4	C100_Z3-4
E1	ERR1366356		Clipper	Root maturation zone	100mM NaCl	4	C100_Z3-4
E1	ERR1366357		Clipper	Root maturation zone	100mM NaCl	4	C100_Z3-4
E1	ERR1366358		Clipper	Root maturation zone	100mM NaCl	4	C100_Z3-4
E1	ERR1366359		Sahara	Root meristematic zone	0 NaCL	1	S0_Z1-1
E1	ERR1366360		Sahara	Root meristematic zone	0 NaCL	1	S0_Z1-1
E1	ERR1366361		Sahara	Root meristematic zone	0 NaCL	1	S0_Z1-1
E1	ERR1366362		Sahara	Root meristematic zone	0 NaCL	1	S0_Z1-1
E1	ERR1366363		Sahara	Root meristematic zone	0 NaCL	2	S0_Z1-2
E1	ERR1366364		Sahara	Root meristematic zone	0 NaCL	2	S0_Z1-2
E1	ERR1366365		Sahara	Root meristematic zone	0 NaCL	2	S0_Z1-2
E1	ERR1366366		Sahara	Root meristematic zone	0 NaCL	2	S0_Z1-2
E1	ERR1366367		Sahara	Root meristematic zone	0 NaCL	3	S0_Z1-3
E1	ERR1366368		Sahara	Root meristematic zone	0 NaCL	3	S0_Z1-3
E1	ERR1366369		Sahara	Root meristematic zone	0 NaCL	3	S0_Z1-3
E1	ERR1366370		Sahara	Root meristematic zone	0 NaCL	3	S0_Z1-3
E1	ERR1366371		Sahara	Root meristematic zone	0 NaCL	4	S0_Z1-4
E1	ERR1366372		Sahara	Root meristematic zone	0 NaCL	4	S0_Z1-4
E1	ERR1366373		Sahara	Root meristematic zone	0 NaCL	4	S0_Z1-4
E1	ERR1366374		Sahara	Root meristematic zone	0 NaCL	4	S0_Z1-4
E1	ERR1366375		Sahara	Root elongation zone	0 NaCL	1	S0_Z2-1
E1	ERR1366376		Sahara	Root elongation zone	0 NaCL	1	S0_Z2-1
E1	ERR1366377		Sahara	Root elongation zone	0 NaCL	1	S0_Z2-1
E1	ERR1366378		Sahara	Root elongation zone	0 NaCL	1	S0_Z2-1
E1	ERR1366379		Sahara	Root elongation zone	0 NaCL	2	S0_Z2-2
E1	ERR1366380		Sahara	Root elongation zone	0 NaCL	2	S0_Z2-2
E1	ERR1366381		Sahara	Root elongation zone	0 NaCL	2	S0_Z2-2
E1	ERR1366382		Sahara	Root elongation zone	0 NaCL	2	S0_Z2-2
E1	ERR1366383		Sahara	Root elongation zone	0 NaCL	3	S0_Z2-3
E1	ERR1366384		Sahara	Root elongation zone	0 NaCL	3	S0_Z2-3
E1	ERR1366385		Sahara	Root elongation zone	0 NaCL	3	S0_Z2-3
E1	ERR1366386		Sahara	Root elongation zone	0 NaCL	3	S0_Z2-3
E1	ERR1366387		Sahara	Root elongation zone	0 NaCL	4	S0_Z2-4
E1	ERR1366388		Sahara	Root elongation zone	0 NaCL	4	S0_Z2-4
E1	ERR1366389		Sahara	Root elongation zone	0 NaCL	4	S0_Z2-4
E1	ERR1366390		Sahara	Root elongation zone	0 NaCL	4	S0_Z2-4
E1	ERR1366391		Sahara	Root maturation zone	0 NaCL	1	S0_Z3-1
E1	ERR1366392		Sahara	Root maturation zone	0 NaCL	1	S0_Z3-1
E1	ERR1366393		Sahara	Root maturation zone	0 NaCL	1	S0_Z3-1
E1	ERR1366394		Sahara	Root maturation zone	0 NaCL	1	S0_Z3-1
E1	ERR1366395		Sahara	Root maturation zone	0 NaCL	2	S0_Z3-2
E1	ERR1366396		Sahara	Root maturation zone	0 NaCL	2	S0_Z3-2
E1	ERR1366397		Sahara	Root maturation zone	0 NaCL	2	S0_Z3-2
E1	ERR1366398		Sahara	Root maturation zone	0 NaCL	2	S0_Z3-2
E1	ERR1366399		Sahara	Root maturation zone	0 NaCL	3	S0_Z3-3
E1	ERR1366400		Sahara	Root maturation zone	0 NaCL	3	S0_Z3-3
E1	ERR1366401		Sahara	Root maturation zone	0 NaCL	3	S0_Z3-3
E1	ERR1366402		Sahara	Root maturation zone	0 NaCL	3	S0_Z3-3
E1	ERR1366403		Sahara	Root maturation zone	0 NaCL	4	S0_Z3-4
E1	ERR1366404		Sahara	Root maturation zone	0 NaCL	4	S0_Z3-4
E1	ERR1366405		Sahara	Root maturation zone	0 NaCL	4	S0_Z3-4
E1	ERR1366406		Sahara	Root maturation zone	0 NaCL	4	S0_Z3-4
E1	ERR1366407		Sahara	Root meristematic zone	100mM NaCl	1	S100_Z1-1
E1	ERR1366408		Sahara	Root meristematic zone	100mM NaCl	1	S100_Z1-1
E1	ERR1366409		Sahara	Root meristematic zone	100mM NaCl	1	S100_Z1-1
E1	ERR1366410		Sahara	Root meristematic zone	100mM NaCl	1	S100_Z1-1
E1	ERR1366411		Sahara	Root meristematic zone	100mM NaCl	2	S100_Z1-2
E1	ERR1366412		Sahara	Root meristematic zone	100mM NaCl	2	S100_Z1-2
E1	ERR1366413		Sahara	Root meristematic zone	100mM NaCl	2	S100_Z1-2
E1	ERR1366414		Sahara	Root meristematic zone	100mM NaCl	2	S100_Z1-2
E1	ERR1366415		Sahara	Root meristematic zone	100mM NaCl	3	S100_Z1-3
E1	ERR1366416		Sahara	Root meristematic zone	100mM NaCl	3	S100_Z1-3
E1	ERR1366417		Sahara	Root meristematic zone	100mM NaCl	3	S100_Z1-3
E1	ERR1366418		Sahara	Root meristematic zone	100mM NaCl	3	S100_Z1-3
E1	ERR1366419		Sahara	Root meristematic zone	100mM NaCl	4	S100_Z1-4
E1	ERR1366420		Sahara	Root meristematic zone	100mM NaCl	4	S100_Z1-4
E1	ERR1366421		Sahara	Root meristematic zone	100mM NaCl	4	S100_Z1-4
E1	ERR1366422		Sahara	Root meristematic zone	100mM NaCl	4	S100_Z1-4
E1	ERR1366423		Sahara	Root elongation zone	100mM NaCl	1	S100_Z2-1
E1	ERR1366424		Sahara	Root elongation zone	100mM NaCl	1	S100_Z2-1
E1	ERR1366425		Sahara	Root elongation zone	100mM NaCl	1	S100_Z2-1
E1	ERR1366426		Sahara	Root elongation zone	100mM NaCl	1	S100_Z2-1
E1	ERR1366427		Sahara	Root elongation zone	100mM NaCl	2	S100_Z2-2
E1	ERR1366428		Sahara	Root elongation zone	100mM NaCl	2	S100_Z2-2
E1	ERR1366429		Sahara	Root elongation zone	100mM NaCl	2	S100_Z2-2
E1	ERR1366430		Sahara	Root elongation zone	100mM NaCl	2	S100_Z2-2
E1	ERR1366431		Sahara	Root elongation zone	100mM NaCl	3	S100_Z2-3
E1	ERR1366432		Sahara	Root elongation zone	100mM NaCl	3	S100_Z2-3
E1	ERR1366433		Sahara	Root elongation zone	100mM NaCl	3	S100_Z2-3
E1	ERR1366434		Sahara	Root elongation zone	100mM NaCl	3	S100_Z2-3
E1	ERR1366435		Sahara	Root elongation zone	100mM NaCl	4	S100_Z2-4
E1	ERR1366436		Sahara	Root elongation zone	100mM NaCl	4	S100_Z2-4
E1	ERR1366437		Sahara	Root elongation zone	100mM NaCl	4	S100_Z2-4
E1	ERR1366438		Sahara	Root elongation zone	100mM NaCl	4	S100_Z2-4
E1	ERR1366439		Sahara	Root maturation zone	100mM NaCl	1	S100_Z3-1
E1	ERR1366440		Sahara	Root maturation zone	100mM NaCl	1	S100_Z3-1
E1	ERR1366441		Sahara	Root maturation zone	100mM NaCl	1	S100_Z3-1
E1	ERR1366442		Sahara	Root maturation zone	100mM NaCl	1	S100_Z3-1
E1	ERR1366443		Sahara	Root maturation zone	100mM NaCl	2	S100_Z3-2
E1	ERR1366444		Sahara	Root maturation zone	100mM NaCl	2	S100_Z3-2
E1	ERR1366445		Sahara	Root maturation zone	100mM NaCl	2	S100_Z3-2
E1	ERR1366446		Sahara	Root maturation zone	100mM NaCl	2	S100_Z3-2
E1	ERR1366447		Sahara	Root maturation zone	100mM NaCl	3	S100_Z3-3
E1	ERR1366448		Sahara	Root maturation zone	100mM NaCl	3	S100_Z3-3
E1	ERR1366449		Sahara	Root maturation zone	100mM NaCl	3	S100_Z3-3
E1	ERR1366450		Sahara	Root maturation zone	100mM NaCl	3	S100_Z3-3
E1	ERR1366451		Sahara	Root maturation zone	100mM NaCl	4	S100_Z3-4
E1	ERR1366452		Sahara	Root maturation zone	100mM NaCl	4	S100_Z3-4
E1	ERR1366453		Sahara	Root maturation zone	100mM NaCl	4	S100_Z3-4
E1	ERR1366454		Sahara	Root maturation zone	100mM NaCl	4	S100_Z3-4
E2	ERR1744565		Igri	Leaf	0h, 17°C; Afternoon	mix	HoVu.D0.mix.1_p
E2	ERR1744566		Igri	Leaf	0h ,17°C; Morning	mix	HoVu.W0.mix.1_p
E2	ERR1744567		Igri	Leaf	8h, 6°C; Afternoon	2	HoVu.D1.ind.2_p
E2	ERR1744568		Igri	Leaf	8h, 6°C; Afternoon	3	HoVu.D1.ind.3_p
E2	ERR1744569		Igri	Leaf	8h, 6°C; Afternoon	4	HoVu.D1.ind.4_p
E2	ERR1744570		Igri	Leaf	4 weeks 6°C; Morning	mix	HoVu.W4.mix.1_p
E2	ERR1744571		Igri	Leaf	9 weeks 6°C; Morning	1	HoVu.W9.ind.1_p
E2	ERR1744572		Igri	Leaf	9 weeks 6°C; Morning	2	HoVu.W9.ind.2_p
E2	ERR1744573		Igri	Leaf	9 weeks 6°C; Morning	3	HoVu.W9.ind.3_p
E2	ERR1744574		Igri	Leaf	9 weeks 6°C; Morning	mix	HoVu.W9.mix.1_p
E3	SRR3618865		Rolap	shoot tissue	22°C	1
E3	SRR3618866		Rolap	shoot tissue	22°C	2
E3	SRR3618867		Rolap	shoot tissue	22°C	3
E3	SRR3618868		Rolap	shoot tissue	35.5°C	1
E3	SRR3618869		Rolap	shoot tissue	35.5°C	2
E3	SRR3618870		Rolap	shoot tissue	35.5°C	3
E3	SRR3618871		Rolap	root tissue	22°C	1
E3	SRR3618872		Rolap	root tissue	22°C	2
E3	SRR3618873		Rolap	root tissue	35.5°C	1
E3	SRR3618874		Rolap	root tissue	35.5°C	2
E4	ERR1248084		Scarlett	young inflorescences	control	1	Scarlett YI control 1/2
E4	ERR1248085		Scarlett	young inflorescences	control	2	Scarlett YI control 2/2
E4	ERR1248086		Scarlett	young inflorescences	drought	1	Scarlett YI drought 1/2
E4	ERR1248087		Scarlett	young inflorescences	drought	2	Scarlett YI drought 2/2
E4	ERR1248088		Scarlett	young inflorescences	greenhouse	1	Scarlett YI greenhouse 1/2
E4	ERR1248089		Scarlett	young inflorescences	greenhouse	2	Scarlett YI greenhouse 2/2
E4	ERR1248116		Scarlett	Leaf	control	1	Scarlett leaf control 1/3 7_8
E4	ERR1248117		Scarlett	Leaf	control	2	Scarlett leaf control 2/3 8_12
E4	ERR1248118		Scarlett	Leaf	control	3	Scarlett leaf control 3/3 5_27
E4	ERR1248119		Scarlett	Leaf	drought	1	Scarlett leaf drought 1/3 8_11
E4	ERR1248120		Scarlett	Leaf	drought	2	Scarlett leaf drought 2/3 8_14
E4	ERR1248121		Scarlett	Leaf	drought	3	Scarlett leaf drought 3/3 5_22
E4	ERR1248122		Scarlett	Leaf	greenhouse	1	Scarlett leaf greenhouse 1/2 7_5
E4	ERR1248123		Scarlett	Leaf	greenhouse	2	Scarlett leaf greenhouse 2/2 3_23
E4	ERR1248274		SBCC073	young inflorescences	control	1	SBCC073 YI control 1/2 5_20
E4	ERR1248275		SBCC073	young inflorescences	control	2	SBCC073 YI control 2/2 6_15
E4	ERR1248276		SBCC073	young inflorescences	drought	1	SBCC073 YI drought 1/2 6_16
E4	ERR1248277		SBCC073	young inflorescences	drought	2	SBCC073 YI drought 2/2 4_21
E4	ERR1248278		SBCC073	young inflorescences	greenhouse	1	SBCC073 YI greenhouse 1/2 4_4
E4	ERR1248279		SBCC073	young inflorescences	greenhouse	2	SBCC073 YI greenhouse 2/2 3_21
E4	ERR1248280		SBCC073	Leaf	control	1	SBCC073 LF control 1/3 4_7
E4	ERR1248281		SBCC073	Leaf	control	2	SBCC073 LF control 2/3 7_9
E4	ERR1248282		SBCC073	Leaf	control	3	SBCC073 LF control 3/3 8_13
E4	ERR1248283		SBCC073	Leaf	drought	1	SBCC073 LF drought 1/3 7_10
E4	ERR1248284		SBCC073	Leaf	drought	2	SBCC073 LF drought 2/3 4_27
E4	ERR1248285		SBCC073	Leaf	drought	3	SBCC073 LF drought 3/3 5_25
E4	ERR1248286		SBCC073	Leaf	greenhouse	1	SBCC073 LF greenhouse 1/2 4_3
E4	ERR1248287		SBCC073	Leaf	greenhouse	2	SBCC073 LF greenhouse 2/2 4_20
E7	ERR781039		S42-IL107	Shoot apex; W0.5	Short day; 0 days	1	A_Apex_SD_S42-IL017_W0.5_0DAS_rep1
E7	ERR781040		S42-IL107	Shoot apex; W0.5	Short day; 0 days	2	B_Apex_SD_S42-IL017_W0.5_0DAS_rep2
E7	ERR781041		S42-IL107	Shoot apex; W0.5	Short day; 0 days	3	C_Apex_SD_S42-IL017_W0.5_0DAS_rep3
E7	ERR781042		Scarlett	Shoot apex; W1	Long day; 3 days	1	D_Apex_LD_Scarlett_W1_3DAS_rep1
E7	ERR781043		Scarlett	Shoot apex; W1	Long day; 3 days	2	E_Apex_LD_Scarlett_W1_3DAS_rep2
E7	ERR781044		Scarlett	Shoot apex;W1	Long day; 3 days	3	F_Apex_LD_Scarlett_W1_3DAS_rep3
E7	ERR781045		S42-IL107	Shoot apex; W1	Long day; 3 days	1	G_Apex_LD_S42-IL017_W1_3DAS_rep1
E7	ERR781046		S42-IL107	Shoot apex; W1	Long day; 3 days	2	H_Apex_LD_S42-IL017_W1_3DAS_rep2
E7	ERR781047		S42-IL107	Shoot apex; W1	Long day; 3 days	3	I_Apex_LD_S42-IL017_W1_3DAS_rep3
E7	ERR781048		S42-IL107	Shoot apex; W2	Long day; 6 days	1	J_Apex_LD_S42-IL017_W2_6DAS_rep1
E7	ERR781049		S42-IL107	Shoot apex; W2	Long day; 6 days	2	K_Apex_LD_S42-IL017_W2_6DAS_rep2
E7	ERR781050		S42-IL107	Leaf; W2	Long day; 6 days	1	M_Leaf_LD_S42-IL017_W2_6DAS_rep1
E7	ERR781051		S42-IL107	Leaf; W2	Long day; 6 days	2	N_Leaf_LD_S42-IL017_W2_6DAS_rep2
E7	ERR781052		S42-IL107	Leaf; W2	Long day; 6 days	3	O_Leaf_LD_S42-IL017_W2_6DAS_rep3
E7	ERR781053		Scarlett	Shoot apex; W2	Long day; 9 days	1	P_Apex_LD_Scarlett_W2_9DAS_rep1
E7	ERR781054		Scarlett	Shoot apex; W2	Long day; 9 days	2	Q_Apex_LD_Scarlett_W2_9DAS_rep2
E7	ERR781055		Scarlett	Shoot apex; W2	Long day; 9 days	3	R_Apex_LD_Scarlett_W2_9DAS_rep3
E7	ERR781056		S42-IL017	Shoot apex; W2	Short day; 16 days	1	S_Apex_SD_S42-IL017_W2_16DAS_rep1
E7	ERR781057		S42-IL017	Shoot apex; W2	Short day; 16 days	2	T_Apex_SD_S42-IL017_W2_16DAS_rep2
E7	ERR781058		S42-IL107	Shoot apex; W2	Short day; 16 days	3	U_Apex_SD_S42-IL017_W2_16DAS_rep3
E7	ERR781059		S42-IL107	Shoot apex; W1	Short day; 7 days	1	V_Apex_SD_S42-IL017_W1_7DAS_rep1
E7	ERR781060		S42-IL107	Shoot apex; W1	Short day; 7 days	2	W_Apex_SD_S42-IL017_W1_7DAS_rep2
E7	ERR781061		S42-IL107	Shoot apex; W1	Short day; 7 days	3	X_Apex_SD_S42-IL017_W1_7DAS_rep3
E7	ERR781062		Scarlett	Leaf; W1	Long day; 3 days	1	A1_Leaf_LD_Scarlett_W1_3DAS_rep1
E7	ERR781063		Scarlett	Leaf; W1	Long day; 3 days	2	B1_Leaf_LD_Scarlett_W1_3DAS_rep2
E7	ERR781064		Scarlett	Leaf; W1	Long day; 3 days	3	C1_Leaf_LD_Scarlett_W1_3DAS_rep3
E7	ERR781065		S42-IL107	Leaf; W1	Long day; 3 days	1	D1_Leaf_LD_S42-IL107_W1_3DAS_rep1
E7	ERR781066		S42-IL107	Leaf; W1	Long day; 3 days	2	E1_Leaf_LD_S42-IL107_W1_3DAS_rep2
E7	ERR781067		S42-IL107	Leaf; W1	Long day; 3 days	3	F1_Leaf_LD_S42-IL107_W1_3DAS_rep3
E7	ERR781068		Scarlett	Leaf; W2	Long day; 9 days	1	G1_Leaf_LD_Scarlett_W2_9DAS_rep1
E7	ERR781069		Scarlett	Leaf; W2	Long day; 9 days	2	H1_Leaf_LD_Scarlett_W2_9DAS_rep2
E7	ERR781070		Scarlett	Leaf; W2	Long day; 9 days	3	I1_Leaf_LD_Scarlett_W2_9DAS_rep3
E7	ERR781071		S42-IL107	Shoot apex; W3.5	Long day; 14 days	1	J1_Apex_LD_S42-IL107_W3.5_14DAS_rep1
E7	ERR781072		S42-IL107	Shoot apex; W3.5	Long day; 14 days	2	K1_Apex_LD_S42-IL107_W3.5_14DAS_rep2
E7	ERR781073		S42-IL107	Shoot apex; W3.5	Long day; 14 days	3	L1_Apex_LD_S42-IL107_W3.5_14DAS_rep3
E7	ERR781074		S42-IL107	Leaf; W2	Short day; 16 days	1	M1_Leaf_SD_S42-IL107_W2_16DAS_rep1
E7	ERR781075		S42-IL107	Leaf; W2	Short day; 16 days	2	N1_Leaf_SD_S42-IL107_W2_16DAS_rep2
E7	ERR781076		S42-IL107	Leaf; W2	Short day; 16 days	3	O1_Leaf_SD_S42-IL107_W2_16DAS_rep3
E7	ERR781077		Scarlett	Shoot apex; W3.5	Long day; 20 days	1	P1_Apex_LD_Scarlett_W3.5_20DAS_rep1
E7	ERR781078		Scarlett	Shoot apex; W3.5	Long day; 20 days	2	X1_Apex_LD_Scarlett_W3.5_20DAS_rep2
E7	ERR781079		Scarlett	Shoot apex; W3.5	Long day; 20 days	3	Y1_Apex_LD_Scarlett_W3.5_20DAS_rep3
E7	ERR781080		S42-IL107	Leaf; W1	Short day; 7 days	1	Z1_Leaf_SD_S42-IL107_W1_7DAS_rep1
E7	ERR781081		S42-IL107	Leaf; W1	Short day; 7 days	2	AA1_Leaf_SD_S42-IL107_W1_7DAS_rep2
E7	ERR781082		S42-IL107	Leaf; W1	Short day; 7 days	3	AB1_Leaf_SD_S42-IL107_W1_7DAS_rep3
E7	ERR781083		S42-IL107	Shoot apex; W3.5	Short day; 50 days	1	AC1_Apex_SD_S42-IL107_W3.5_50DAS_rep1
E7	ERR781084		S42-IL107	Shoot apex; W3.5	Short day; 50 days	2	AD1_Apex_SD_S42-IL107_W3.5_50DAS_rep2
E7	ERR781085		S42-IL107	Shoot apex; W3.5	Short day; 50 days	3	AE1_Apex_SD_S42-IL107_W3.5_50DAS_rep3
E8	SRR1810059		Bass	germinating embryos		1
E8	SRR1810060		Bass	germinating embryos		2
E8	SRR1810061		Harrington	germinating embryos		1
E8	SRR1810062		Harrington	germinating embryos		2
E8	SRR1810063		Stirling	germinating embryos		1
E8	SRR1810064		Stirling	germinating embryos		2
E8	SRR1810065		Baudin	germinating embryos		1
E8	SRR1810066		Baudin	germinating embryos		2
E9	SRR6655938		GN121	leaf	low phosphorus	1
E9	SRR6655939		GN121	leaf	normal phosphorus	1
E9	SRR6655940		GN121	leaf	low phosphorus	1
E9	SRR6655941		GN121	leaf	normal phosphorus	3
E9	SRR6655942		GN121	root	normal phosphorus	3
E9	SRR6655943		GN121	leaf	recovery with normal phosphorus	1
E9	SRR6655944		GN121	root	recovery with normal phosphorus	3
E9	SRR6655945		GN42	leaf	normal phosphorus	1
E9	SRR6655946		GN121	root	normal phosphorus	1
E9	SRR6655947		GN121	leaf	normal phosphorus	2
E9	SRR6655948		GN121	root	low phosphorus	2
E9	SRR6655949		GN121	root	low phosphorus	1
E9	SRR6655950		GN121	root	normal phosphorus	2
E9	SRR6655951		GN121	root	low phosphorus	3
E9	SRR6655952		GN121	leaf	low phosphorus	3
E9	SRR6655953		GN121	leaf	low phosphorus	2
E9	SRR6655954		GN121	root	recovery with normal phosphorus	2
E9	SRR6655955		GN121	root	recovery with normal phosphorus	1
E9	SRR6655956		GN42	root	low phosphorus	2
E9	SRR6655957		GN42	root	low phosphorus	1
E9	SRR6655958		GN42	leaf	low phosphorus	1
E9	SRR6655959		GN42	root	low phosphorus	3
E9	SRR6655960		GN42	leaf	low phosphorus	1
E9	SRR6655961		GN42	root	low phosphorus	3
E9	SRR6655962		GN42	leaf	low phosphorus	3
E9	SRR6655963		GN42	leaf	low phosphorus	2
E9	SRR6655964		GN121	root	low phosphorus	2
E9	SRR6655965		GN121	root	low phosphorus	1
E9	SRR6655966		GN42	leaf	low phosphorus	3
E9	SRR6655967		GN42	leaf	low phosphorus	2
E9	SRR6655968		GN121	leaf	normal phosphorus	2
E9	SRR6655969		GN42	root	normal phosphorus	3
E9	SRR6655970		GN121	leaf	normal phosphorus	3
E9	SRR6655971		GN42	leaf	normal phosphorus	2
E9	SRR6655972		GN42	leaf	normal phosphorus	3
E9	SRR6655973		GN42	root	normal phosphorus	1
E9	SRR6655974		GN42	root	normal phosphorus	2
E9	SRR6655975		GN42	root	normal phosphorus	1
E9	SRR6655976		GN42	root	normal phosphorus	2
E9	SRR6655977		GN42	root	normal phosphorus	3
E9	SRR6655978		GN42	leaf	normal phosphorus	1
E9	SRR6655979		GN121	leaf	recovery with normal phosphorus	3
E9	SRR6655980		GN121	leaf	recovery with normal phosphorus	2
E9	SRR6655981		GN121	root	normal phosphorus	3
E9	SRR6655982		GN121	root	normal phosphorus	2
E9	SRR6655983		GN121	leaf	low phosphorus	3
E9	SRR6655984		GN121	leaf	low phosphorus	2
E9	SRR6655985		GN121	leaf	normal phosphorus	1
E9	SRR6655986		GN121	root	low phosphorus	1
E9	SRR6655987		GN121	root	low phosphorus	2
E9	SRR6655988		GN121	root	low phosphorus	3
E9	SRR6655989		GN121	root	normal phosphorus	1
E9	SRR6655990		GN121	root	low phosphorus	3
E9	SRR6655991		GN121	leaf	low phosphorus	1
E9	SRR6655992		GN121	leaf	low phosphorus	2
E9	SRR6655993		GN121	leaf	low phosphorus	3
E9	SRR6655994		GN42	root	low phosphorus	1
E9	SRR6655995		GN42	root	low phosphorus	2
E9	SRR6655996		GN42	leaf	recovery with normal phosphorus	2
E9	SRR6655997		GN42	leaf	recovery with normal phosphorus	3
E9	SRR6655998		GN42	root	recovery with normal phosphorus	3
E9	SRR6655999		GN42	leaf	recovery with normal phosphorus	1
E9	SRR6656000		GN42	root	recovery with normal phosphorus	1
E9	SRR6656001		GN42	root	recovery with normal phosphorus	2
E9	SRR6656002		GN42	leaf	normal phosphorus	2
E9	SRR6656003		GN42	leaf	normal phosphorus	3
E9	SRR6656004		GN42	root	low phosphorus	1
E9	SRR6656005		GN42	root	low phosphorus	2
E9	SRR6656006		GN42	root	low phosphorus	3
E9	SRR6656007		GN42	leaf	low phosphorus	1
E9	SRR6656008		GN42	leaf	low phosphorus	2
E9	SRR6656009		GN42	leaf	low phosphorus	3
E10	SRR5331853		RIL	hulless barley grain	glucan	1
E10	SRR5331854		RIL	hulless barley grain	glucan	1
E10	SRR5331855		RIL	hulless barley grain	glucan	1
E10	SRR5331856		RIL	hulless barley grain	glucan	1
E10	SRR5331857		RIL	hulless barley grain	glucan	1
E10	SRR5331858		RIL	hulless barley grain	glucan	1
E10	SRR5331859		RIL	hulless barley grain	glucan	1
E10	SRR5331860		RIL	hulless barley grain	glucan	1
E10	SRR5331861		RIL	hulless barley grain	glucan	1
E10	SRR5331862		RIL	hulless barley grain	glucan	1
E10	SRR5331863		RIL	hulless barley grain	glucan	1
E10	SRR5331864		RIL	hulless barley grain	glucan	1
E10	SRR5331865		RIL	hulless barley grain	glucan	1
E10	SRR5331866		RIL	hulless barley grain	glucan	1
E10	SRR5331867		RIL	hulless barley grain	glucan	1
E10	SRR5331868		RIL	hulless barley grain	glucan	1
E10	SRR5331869		RIL	hulless barley grain	glucan	1
E10	SRR5331870		RIL	hulless barley grain	glucan	1
E10	SRR5331871		RIL	hulless barley grain	glucan	1
E10	SRR5331872		RIL	hulless barley grain	glucan	1
E10	SRR5331873		RIL	hulless barley grain	glucan	1
E10	SRR5331874		RIL	hulless barley grain	glucan	1
E10	SRR5331875		RIL	hulless barley grain	glucan	1
E10	SRR5331876		RIL	hulless barley grain	glucan	1
E11	SRR5344983		WBDC 259	First leaf fully expanded		2
E11	SRR5344984		WBDC 259	First leaf fully expanded		1
E11	SRR5344985		WBDC 172	First leaf fully expanded		2
E11	SRR5344986		WBDC 172	First leaf fully expanded		1
E11	SRR5344987		WBDC 110	First leaf fully expanded		2
E11	SRR5344988		WBDC 110	First leaf fully expanded		1
E11	SRR5344989		WBDC 109	First leaf fully expanded		2
E11	SRR5344990		WBDC 109	First leaf fully expanded		1
E11	SRR5344991		WBDC 085	First leaf fully expanded		2
E11	SRR5344992		WBDC 085	First leaf fully expanded		1
E11	SRR5344993		WBDC 013	First leaf fully expanded		2
E11	SRR5344994		WBDC 013	First leaf fully expanded		1
E11	SRR5344995		WBDC 008	First leaf fully expanded		2
E11	SRR5344996		WBDC 008	First leaf fully expanded		1
E11	SRR5344997		SusPtrit	First leaf fully expanded		1
E11	SRR5344998		Sultan 5	First leaf fully expanded		2
E11	SRR5344999		Sultan 5	First leaf fully expanded		1
E11	SRR5345000		Q21861	First leaf fully expanded		2
E11	SRR5345001		Q21861	First leaf fully expanded		1
E11	SRR5345002		Pallas	First leaf fully expanded		1
E11	SRR5345003		Maritime	First leaf fully expanded		2
E11	SRR5345004		Maritime	First leaf fully expanded		1
E11	SRR5345005		Igri	First leaf fully expanded		1
E11	SRR5345006		I 5	First leaf fully expanded		2
E11	SRR5345007		I 5	First leaf fully expanded		1
E11	SRR5345008		HOR 1428	First leaf fully expanded		2
E11	SRR5345009		HOR 1428	First leaf fully expanded		1
E11	SRR5345010		Hindmarsh	First leaf fully expanded		2
E11	SRR5345011		Hindmarsh	First leaf fully expanded		1
E11	SRR5345012		Heils Franken	First leaf fully expanded		2
E11	SRR5345013		Heils Franken	First leaf fully expanded		1
E11	SRR5345014		Grannenlose Zweizeilige	First leaf fully expanded		2
E11	SRR5345015		Grannenlose Zweizeilige	First leaf fully expanded		1
E11	SRR5345016		Golden Promise	First leaf fully expanded		2
E11	SRR5345017		Golden Promise	First leaf fully expanded		1
E11	SRR5345018		Fong Tien	First leaf fully expanded		2
E11	SRR5345019		Fong Tien	First leaf fully expanded		1
E11	SRR5345020		Finniss	First leaf fully expanded		2
E11	SRR5345021		Finniss	First leaf fully expanded		1
E11	SRR5345022		Emir	First leaf fully expanded		2
E11	SRR5345023		Emir	First leaf fully expanded		1
E11	SRR5345024		Duplex	First leaf fully expanded		2
E11	SRR5345025		Duplex	First leaf fully expanded		1
E11	SRR5345026		Commander	First leaf fully expanded		2
E11	SRR5345027		Commander	First leaf fully expanded		1
E11	SRR5345028		CI 16139	First leaf fully expanded		2
E11	SRR5345029		CI 16139	First leaf fully expanded		1
E11	SRR5345030		Bowman	First leaf fully expanded		2
E11	SRR5345031		Bowman	First leaf fully expanded		1
E11	SRR5345032		Betzes	First leaf fully expanded		1
E11	SRR5345033		BCD47	First leaf fully expanded		1
E11	SRR5345034		BCD12	First leaf fully expanded		1
E11	SRR5345035		Baronesse	First leaf fully expanded		1
E11	SRR5345036		Barke	First leaf fully expanded		2
E11	SRR5345037		Barke	First leaf fully expanded		1
E12	SRR6869705		Scarlett	Root zone C	water deficit	2	S-C4
E12	SRR6869706		Scarlett	Root zone C	water deficit	1	S-C3
E12	SRR6869707		Scarlett	Root zone C	water deficit	4	S-C6
E12	SRR6869708		Scarlett	Root zone C	water deficit	3	S-C5
E12	SRR6869709		Scarlett	Root zone B	water deficit	3	S-B5
E12	SRR6869710		Scarlett	Root zone B	control	4	K-B6
E12	SRR6869711		Scarlett	Root zone A	water deficit	3	S-A5
E12	SRR6869712		Scarlett	Root zone A	water deficit	4	S-A6
E12	SRR6869713		Scarlett	Root zone B	water deficit	1	S-B3
E12	SRR6869714		Scarlett	Root zone B	water deficit	2	S-B4
E12	SRR6869715		Scarlett	Root zone C	control	3	K-C5
E12	SRR6869716		Scarlett	Root zone C	control	4	K-C6
E12	SRR6869717		Scarlett	Root zone A	water deficit	1	S-A3
E12	SRR6869718		Scarlett	Root zone A	water deficit	2	S-A4
E12	SRR6869719		Scarlett	Root zone C	control	1	K-C3
E12	SRR6869720		Scarlett	Root zone C	control	2	K-C4
E12	SRR6869721		Scarlett	Root zone A	control	1	K-A3
E12	SRR6869722		Scarlett	Root zone A	control	2	K-A4
E12	SRR6869723		Scarlett	Root zone A	control	3	K-A5
E12	SRR6869724		Scarlett	Root zone A	control	4	K-A6
E12	SRR6869725		Scarlett	Root zone B	control	1	K-B3
E12	SRR6869726		Scarlett	Root zone B	control	2	K-B4
E12	SRR6869727		Scarlett	Root zone B	control	3	K-B5
E12	SRR6869728		Scarlett	Root zone B	control	4	K-B6
E13	SRR5890939		Bowman	apical meristem; W 3.5		1	Bowman 1327A 1327A
E13	SRR5890940		Bowman	apical meristem; W 3.5		2	Bowman 1327B 1327B
E13	SRR5890941		Bowman	apical meristem; W 3.5		3	Bowman 1327C 1327C
E13	SRR5890942		Bowman	apical meristem; W 3.5		4	Bowman 1327C 1327C
E13	SRR5890943		Bowman	apical meristem; W 3.5		5	Bowman 1327D 1327D
E13	SRR5890944		Bowman	apical meristem; W 3.5		6	Bowman 1327D 1327D
E13	SRR5890945		Bowman	apical meristem; W 5.5		1	Bowman 1327E 1327E
E13	SRR5890946		Bowman	apical meristem; W 5.5		2	Bowman 1327E 1327E
E13	SRR5890947		Bowman	apical meristem; W 5.5		3	Bowman 1327F 1327F
E13	SRR5890948		Bowman	apical meristem; W 5.5		4	Bowman 1327F 1327F
E13	SRR5890949		Bowman	apical meristem; W 5.5		5	Bowman 1327G 1327G
E13	SRR5890950		Bowman	apical meristem; W 5.5		6	Bowman 1327G 1327G
E13	SRR5890951		Bowman	apical meristem; W 5.5		7	Bowman 1327H 1327H
E13	SRR5890952		IL-Bowman - int-a.1	apical meristem; W 3.5		1	int-a.1 (GSHO 2055) 1327AA 1327AA
E13	SRR5890953		IL-Bowman - int-a.1	apical meristem; W 3.5		2	int-a.1 (GSHO 2055) 1327AA 1327AA
E13	SRR5890954		IL-Bowman - int-a.1	apical meristem; W 3.5		3	int-a.1 (GSHO 2055) 1327AB 1327AB
E13	SRR5890955		IL-Bowman - int-a.1	apical meristem; W 3.5		4	int-a.1 (GSHO 2055) 1327AB 1327AB
E13	SRR5890956		IL-Bowman - int-a.1	apical meristem; W 3.5		5	int-a.1 (GSHO 2055) 1327AC 1327AC
E13	SRR5890957		IL-Bowman - int-a.1	apical meristem; W 3.5		6	int-a.1 (GSHO 2055) 1327AC 1327AC
E13	SRR5890958		IL-Bowman - int-a.1	apical meristem; W 5.5		1	int-a.1 (GSHO 2055) 1327AD 1327AD
E13	SRR5890959		IL-Bowman - int-a.1	apical meristem; W 5.5		2	int-a.1 (GSHO 2055) 1327AD 1327AD
E13	SRR5890960		IL-Bowman - int-a.1	apical meristem; W 5.5		3	int-a.1 (GSHO 2055) 1327AE 1327AE
E13	SRR5890961		IL-Bowman - int-a.1	apical meristem; W 5.5		4	int-a.1 (GSHO 2055) 1327AE 1327AE
E13	SRR5890962		IL-Bowman - int-a.1	apical meristem; W 5.5		5	int-a.1 (GSHO 2055) 1327AF 1327AF
E13	SRR5890963		IL-Bowman - int-a.1	apical meristem; W 5.5		6	int-a.1 (GSHO 2055) 1327AF 1327AF
E13	SRR5890964		IL-Bowman - vrs4.k	apical meristem; W 3.5		1	vrs4.k (GSHO 1986) 1327AM 1327AM
E13	SRR5890965		IL-Bowman - vrs4.k	apical meristem; W 3.5		2	vrs4.k (GSHO 1986) 1327AM 1327AM
E13	SRR5890966		IL-Bowman - vrs4.k	apical meristem; W 3.5		3	vrs4.k (GSHO 1986) 1327AN 1327AN
E13	SRR5890967		IL-Bowman - vrs4.k	apical meristem; W 3.5		4	vrs4.k (GSHO 1986) 1327AN 1327AN
E13	SRR5890968		IL-Bowman - vrs4.k	apical meristem; W 3.5		5	vrs4.k (GSHO 1986) 1327AO 1327AO
E13	SRR5890969		IL-Bowman - vrs4.k	apical meristem; W 3.5		6	vrs4.k (GSHO 1986) 1327AO 1327AO
E13	SRR5890970		IL-Bowman - vrs4.k	apical meristem; W 5.5		1	vrs4.k (GSHO 1986) 1327AP 1327AP
E13	SRR5890971		IL-Bowman - vrs4.k	apical meristem; W 5.5		2	vrs4.k (GSHO 1986) 1327AQ 1327AQ
E13	SRR5890972		IL-Bowman - vrs4.k	apical meristem; W 5.5		3	vrs4.k (GSHO 1986) 1327AQ 1327AQ
E13	SRR5890973		IL-Bowman - vrs4.k	apical meristem; W 5.5		4	vrs4.k (GSHO 1986) 1327AR 1327AR
E13	SRR5890974		IL-Bowman - vrs4.k	apical meristem; W 5.5		5	vrs4.k (GSHO 1986) 1327AR 1327AR
E13	SRR5890975		IL-Bowman - vrs1	apical meristem; W 3.5		1	vrs1 (GSHO 1907) 1327AS 1327AS
E13	SRR5890976		IL-Bowman - vrs1	apical meristem; W 3.5		2	vrs1 (GSHO 1907) 1327AS 1327AS
E13	SRR5890977		IL-Bowman - vrs1	apical meristem; W 3.5		3	vrs1 (GSHO 1907) 1327AT 1327AT
E13	SRR5890978		IL-Bowman - vrs1	apical meristem; W 3.5		4	vrs1 (GSHO 1907) 1327AT 1327AT
E13	SRR5890979		IL-Bowman - vrs1	apical meristem; W 3.5		5	vrs1 (GSHO 1907) 1327AU 1327AU
E13	SRR5890980		IL-Bowman - vrs1	apical meristem; W 3.5		6	vrs1 (GSHO 1907) 1327AU 1327AU
E13	SRR5890981		IL-Bowman - vrs1	apical meristem; W 5.5		1	vrs1 (GSHO 1907) 1327AV 1327AV
E13	SRR5890982		IL-Bowman - vrs1	apical meristem; W 5.5		2	vrs1 (GSHO 1907) 1327AV 1327AV
E13	SRR5890983		IL-Bowman - vrs1	apical meristem; W 5.5		3	vrs1 (GSHO 1907) 1327AW 1327AW
E13	SRR5890984		IL-Bowman - vrs1	apical meristem; W 5.5		4	vrs1 (GSHO 1907) 1327AX 1327AX
E13	SRR5890985		IL-Bowman - vrs1	apical meristem; W 5.5		5	vrs1 (GSHO 1907) 1327AX 1327AX
E13	SRR5890986		IL-Bowman - int-c.5	apical meristem; W 3.5		1	int-c.5 (GSHO 2003) 1327U 1327U
E13	SRR5890987		IL-Bowman - int-c.5	apical meristem; W 3.5		2	int-c.5 (GSHO 2003) 1327U 1327U
E13	SRR5890988		IL-Bowman - int-c.5	apical meristem; W 3.5		3	int-c.5 (GSHO 2003) 1327V 1327V
E13	SRR5890989		IL-Bowman - int-c.5	apical meristem; W 3.5		4	int-c.5 (GSHO 2003) 1327V 1327V
E13	SRR5890990		IL-Bowman - int-c.5	apical meristem; W 3.5		5	int-c.5 (GSHO 2003) 1327W 1327W
E13	SRR5890991		IL-Bowman - int-c.5	apical meristem; W 3.5		6	int-c.5 (GSHO 2003) 1327W 1327W
E13	SRR5890992		IL-Bowman - int-c.5	apical meristem; W 5.5		1	int-c.5 (GSHO 2003) 1327X 1327X
E13	SRR5890993		IL-Bowman - int-c.5	apical meristem; W 5.5		2	int-c.5 (GSHO 2003) 1327X 1327X
E13	SRR5890994		IL-Bowman - int-c.5	apical meristem; W 5.5		3	int-c.5 (GSHO 2003) 1327Y 1327Y
E13	SRR5890995		IL-Bowman - int-c.5	apical meristem; W 5.5		4	int-c.5 (GSHO 2003) 1327Y 1327Y
E13	SRR5890996		IL-Bowman - int-c.5	apical meristem; W 5.5		5	int-c.5 (GSHO 2003) 1327Z 1327Z
E13	SRR5890997		IL-Bowman - int-c.5	apical meristem; W 5.5		6	int-c.5 (GSHO 2003) 1327Z 1327Z
E14	DRR087971		Foma	developing spikes at the awn primordium stage		1
E14	DRR087972		Foma	developing spikes at the awn primordium stage		2
E14	DRR087973		Foma	developing spikes at the awn primordium stage		3
E14	DRR087974		Deficiens 2	developing spikes at the awn primordium stage		1
E14	DRR087975		Deficiens 2	developing spikes at the awn primordium stage		2
E14	DRR087976		Deficiens 2	developing spikes at the awn primordium stage		3
E15	SRR6433015		Gobernadora	Stat-like to multicellular structure microspore		4
E15	SRR6433016		Gobernadora	Stat-like to multicellular structure microspore		3
E15	SRR6433023		Gobernadora	Stat-like to multicellular structure microspore		2
E15	SRR6433024		Gobernadora	Stat-like to multicellular structure microspore		1
E15	SRR6433025		Gobernadora	Uninucleate and haploide microspore		4
E15	SRR6433026		Gobernadora	Uninucleate and haploide microspore		3
E15	SRR6433027		Gobernadora	Uninucleate and haploide microspore		2
E15	SRR6433028		Gobernadora	Uninucleate and haploide microspore		1
E15	SRR6433029		Gobernadora	Enlarged microspore after stress pretreatment	26°; osmotic stress	4
E15	SRR6433030		Gobernadora	Enlarged microspore after stress pretreatment	26°; osmotic stress	3
E15	SRR6433031		Gobernadora	Enlarged microspore after stress pretreatment	26°; osmotic stress	2
E15	SRR6433032		Gobernadora	Enlarged microspore after stress pretreatment	26°; osmotic stress	1
E16	ERR2031041		Barke	stomatal complex		1
E16	ERR2031042		Barke	total leaf		1
E16	ERR2031043		Barke	leaf without upper and lower epidermis		1
E17	ERR2510895		L94	embryo of mature, non-aged seeds		1.1	L94 Replicate 1.1
E17	ERR2510896		L94	embryo of mature, non-aged seeds		1.2	L94 Replicate 1.2
E17	ERR2510897		L94	embryo of mature, non-aged seeds		2.1	L94 Replicate 2.1
E17	ERR2510898		L94	embryo of mature, non-aged seeds		2.2	L94 Replicate 2.2
E17	ERR2510899		L94	embryo of mature, non-aged seeds		3	L94 Replicate 3
E17	ERR2510900		Cebada Capa	embryo of mature, non-aged seeds		1	Cebada Capa Replicate 1
E17	ERR2510901		Cebada Capa	embryo of mature, non-aged seeds		2	Cebada Capa Replicate 2
E17	ERR2510902		Cebada Capa	embryo of mature, non-aged seeds		3	Cebada Capa Replicate 3
E17	ERR2510903		Cebada Capa	embryo of mature, non-aged seeds		4	Cebada Capa Replicate 4
E17	ERR2510904		RIL 114	embryo of mature, non-aged seeds		1	RIL 114 Replicate 1
E17	ERR2510905		RIL 114	embryo of mature, non-aged seeds		2	RIL 114 Replicate 2
E17	ERR2510906		RIL 114	embryo of mature, non-aged seeds		3.1	RIL 114 Replicate 3.1
E17	ERR2510907		RIL 114	embryo of mature, non-aged seeds		3.2	RIL 114 Replicate 3.2
E17	ERR2510908		RIL 114	embryo of mature, non-aged seeds		4.1	RIL 114 Replicate 4.1
E17	ERR2510909		RIL 114	embryo of mature, non-aged seeds		4.2	RIL 114 Replicate 4.2
E17	ERR2510910		NIL-SLQ2	embryo of mature, non-aged seeds		1	NIL-SLQ2 Replicate 1
E17	ERR2510911		NIL-SLQ2	embryo of mature, non-aged seeds		2	NIL-SLQ2 Replicate 2
E17	ERR2510912		NIL-SLQ2	embryo of mature, non-aged seeds		3.1	NIL-SLQ2 Replicate 3.1
E17	ERR2510913		NIL-SLQ2	embryo of mature, non-aged seeds		3.2	NIL-SLQ2 Replicate 3.2
E17	ERR2510914		NIL-SLQ2	embryo of mature, non-aged seeds		4.1	NIL-SLQ2 Replicate 4.1
E17	ERR2510915		NIL-SLQ2	embryo of mature, non-aged seeds		4.2	NIL-SLQ2 Replicate 4.2
E17	ERR2510916		NIL-SLQ1.2	embryo of mature, non-aged seeds		1	NIL-SLQ1.2 Replicate 1
E17	ERR2510917		NIL-SLQ1.2	embryo of mature, non-aged seeds		2	NIL-SLQ1.2 Replicate 2
E17	ERR2510918		NIL-SLQ1.2	embryo of mature, non-aged seeds		3.1	NIL-SLQ1.2 Replicate 3.1
E17	ERR2510919		NIL-SLQ1.2	embryo of mature, non-aged seeds		3.2	NIL-SLQ1.2 Replicate 3.2
E17	ERR2510920		NIL-SLQ1.2	embryo of mature, non-aged seeds		4.1	NIL-SLQ1.2 Replicate 4.1
E17	ERR2510921		NIL-SLQ1.2	embryo of mature, non-aged seeds		4.2	NIL-SLQ1.2 Replicate 4.2
E17	ERR2510922		NIL-SLQ1.3	embryo of mature, non-aged seeds		1.1	NIL-SLQ1.3 Replicate 1.1
E17	ERR2510923		NIL-SLQ1.3	embryo of mature, non-aged seeds		1.2	NIL-SLQ1.3 Replicate 1.2
E17	ERR2510924		NIL-SLQ1.3	embryo of mature, non-aged seeds		2.1	NIL-SLQ1.3 Replicate 2.1
E17	ERR2510925		NIL-SLQ1.3	embryo of mature, non-aged seeds		2.2	NIL-SLQ1.3 Replicate 2.2
E17	ERR2510926		NIL-SLQ1.3	embryo of mature, non-aged seeds		3	NIL-SLQ1.3 Replicate 3
E17	ERR2510927		NIL-SLQ1.3	embryo of mature, non-aged seeds		4	NIL-SLQ1.3 Replicate 4
E17	ERR2510928		NIL-SLQ1.1	embryo of mature, non-aged seeds		1.1	NIL-SLQ1.1 Replicate 1.1
E17	ERR2510929		NIL-SLQ1.1	embryo of mature, non-aged seeds		1.2	NIL-SLQ1.1 Replicate 1.2
E17	ERR2510930		NIL-SLQ1.1	embryo of mature, non-aged seeds		2.1	NIL-SLQ1.1 Replicate 2.1
E17	ERR2510931		NIL-SLQ1.1	embryo of mature, non-aged seeds		2.2	NIL-SLQ1.1 Replicate 2.2
E17	ERR2510932		NIL-SLQ1.1	embryo of mature, non-aged seeds		3	NIL-SLQ1.1 Replicate 3
E17	ERR2510933		NIL-SLQ1.1	embryo of mature, non-aged seeds		4	NIL-SLQ1.1 Replicate 4
E18	SRR5320385		Manchuria	First leaf fully expanded	vary in reaction to wheat stripe rust	1
E18	SRR5320388		CI 16153	First leaf fully expanded	vary in reaction to wheat stripe rust	1
E18	SRR5320389		CI 16147	First leaf fully expanded	vary in reaction to wheat stripe rust	1
E18	SRR5320390		CIho 4196	First leaf fully expanded	vary in reaction to wheat stripe rust	1
E18	SRR5320556		Haruna Nijo	First leaf fully expanded	vary in reaction to wheat stripe rust	2
E18	SRR5320557		Haruna Nijo	First leaf fully expanded	vary in reaction to wheat stripe rust	2
E19	SRR3224792		Morex Mutant 14-40	Second leaf	spot blotch; INOC 12h	1	R1_INOC MUT 12
E19	SRR3290245		Morex WT	Second leaf	spot blotch; INOC 12h	1	R1_INOC WT 12
E19	SRR3290246		Morex WT	Second leaf	spot blotch; INOC 12h	1	R1_INOC WT 12
E19	SRR3290247		Morex WT	Second leaf	spot blotch; INOC 24h	1	R1_INOC WT 24
E19	SRR3290248		Morex WT	Second leaf	spot blotch; INOC 24h	1	R1_INOC WT 24
E19	SRR3290249		Morex WT	Second leaf	spot blotch; INOC 36h	1	R1_INOC WT 36
E19	SRR3290250		Morex WT	Second leaf	spot blotch; INOC 36h	1	R1_INOC WT 36
E19	SRR3290251		Morex Mutant 14-40	Second leaf	spot blotch; INOC 12h	1	R1_INOC MUT 12
E19	SRR3290252		Morex Mutant 14-40	Second leaf	spot blotch; INOC 12h	1	R1_INOC MUT 12
E19	SRR3290253		Morex Mutant 14-40	Second leaf	spot blotch; INOC 24h	1	R1_INOC MUT 24
E19	SRR3290254		Morex Mutant 14-40	Second leaf	spot blotch; INOC 24h	1	R1_INOC MUT 24
E19	SRR3290255		Morex Mutant 14-40	Second leaf	spot blotch; INOC 36h	1	R1_INOC MUT 36
E19	SRR3290256		Morex Mutant 14-40	Second leaf	spot blotch; INOC 36h	1	R1_INOC MUT 36
E19	SRR3290257		Morex WT	Second leaf	water control; 12h	1	R1_MOCK WT 12
E19	SRR3290258		Morex WT	Second leaf	water control; 12h	1	R1_MOCK WT 12
E19	SRR3290259		Morex WT	Second leaf	water control; 24h	1	R1_MOCK WT 24
E19	SRR3290260		Morex WT	Second leaf	water control; 24h	1	R1_MOCK WT 24
E19	SRR3290261		Morex WT	Second leaf	water control; 36h	1	R1_MOCK WT 36
E19	SRR3290262		Morex WT	Second leaf	water control; 36h	1	R1_MOCK WT 36
E19	SRR3290263		Morex Mutant 14-40	Second leaf	water control; 12h	1	R1_MOCK MUT 12
E19	SRR3290264		Morex Mutant 14-40	Second leaf	water control; 12h	1	R1_MOCK MUT 12
E19	SRR3290265		Morex Mutant 14-40	Second leaf	water control; 24h	1	R1_MOCK MUT 24
E19	SRR3290266		Morex Mutant 14-40	Second leaf	water control; 24h	1	R1_MOCK MUT 24
E19	SRR3290267		Morex Mutant 14-40	Second leaf	water control; 36h	1	R1_MOCK MUT 36
E19	SRR3290268		Morex Mutant 14-40	Second leaf	water control; 36h	1	R1_MOCK MUT 36
E19	SRR3290269		Morex WT	Second leaf	spot blotch; INOC 12h	2	R1_INOC WT 12
E19	SRR3290270		Morex WT	Second leaf	spot blotch; INOC 12h	2	R1_INOC WT 12
E19	SRR3290271		Morex WT	Second leaf	spot blotch; INOC 24h	2	R1_INOC WT 24
E19	SRR3290272		Morex WT	Second leaf	spot blotch; INOC 24h	2	R1_INOC WT 24
E19	SRR3290273		Morex WT	Second leaf	spot blotch; INOC 36h	2	R1_INOC WT 36
E19	SRR3290274		Morex WT	Second leaf	spot blotch; INOC 36h	2	R1_INOC WT 36
E19	SRR3290275		Morex WT	Second leaf	spot blotch; INOC 36h	2	R1_INOC WT 36
E19	SRR3290276		Morex WT	Second leaf	spot blotch; INOC 36h	2	R1_INOC WT 36
E19	SRR3290277		Morex Mutant 14-40	Second leaf	spot blotch; INOC 12h	2	R1_INOC MUT 12
E19	SRR3290278		Morex Mutant 14-40	Second leaf	spot blotch; INOC 24h	2	R1_INOC MUT 24
E19	SRR3290279		Morex Mutant 14-40	Second leaf	spot blotch; INOC 24h	2	R1_INOC MUT 24
E19	SRR3290280		Morex Mutant 14-40	Second leaf	spot blotch; INOC 36h	2	R1_INOC MUT 36
E19	SRR3290281		Morex Mutant 14-40	Second leaf	spot blotch; INOC 36h	2	R1_INOC MUT 36
E19	SRR3290282		Morex Mutant 14-40	Second leaf	spot blotch; INOC 36h	2	R1_INOC MUT 36
E19	SRR3290283		Morex WT	Second leaf	water control; 12h	2	R1_MOCK WT 12
E19	SRR3290284		Morex WT	Second leaf	water control; 12h	2	R1_MOCK WT 12
E19	SRR3290285		Morex WT	Second leaf	water control; 24h	2	R1_MOCK WT 24
E19	SRR3290286		Morex WT	Second leaf	water control; 24h	2	R1_MOCK WT 24
E19	SRR3290287		Morex WT	Second leaf	water control; 36h	2	R1_MOCK WT 36
E19	SRR3290288		Morex WT	Second leaf	water control; 36h	2	R1_MOCK WT 36
E19	SRR3290289		Morex WT	Second leaf	water control; 36h	2	R1_MOCK WT 36
E19	SRR3290290		Morex Mutant 14-40	Second leaf	water control; 12h	2	R1_MOCK MUT 12
E19	SRR3290291		Morex Mutant 14-40	Second leaf	water control; 12h	2	R1_MOCK MUT 12
E19	SRR3290292		Morex Mutant 14-40	Second leaf	water control; 24h	2	R1_MOCK MUT 24
E19	SRR3290293		Morex Mutant 14-40	Second leaf	water control; 24h	2	R1_MOCK MUT 24
E19	SRR3290294		Morex Mutant 14-40	Second leaf	water control; 36h	2	R1_MOCK MUT 36
E19	SRR3290295		Morex Mutant 14-40	Second leaf	water control; 36h	2	R1_MOCK MUT 36
E19	SRR3290296		Morex Mutant 14-40	Second leaf	water control; 36h	2	R1_MOCK MUT 36
E19	SRR3290297		Morex WT	Second leaf	spot blotch; INOC 12h	3	R1_INOC WT 12
E19	SRR3290298		Morex WT	Second leaf	spot blotch; INOC 12h	3	R1_INOC WT 12
E19	SRR3290299		Morex WT	Second leaf	spot blotch; INOC 12h	3	R1_INOC WT 12
E19	SRR3290300		Morex WT	Second leaf	spot blotch; INOC 24h	3	R1_INOC WT 24
E19	SRR3290301		Morex WT	Second leaf	spot blotch; INOC 24h	3	R1_INOC WT 24
E19	SRR3290302		Morex WT	Second leaf	spot blotch; INOC 24h	3	R1_INOC WT 24
E19	SRR3290303		Morex WT	Second leaf	spot blotch; INOC 36h	3	R1_INOC WT 36
E19	SRR3290304		Morex WT	Second leaf	spot blotch; INOC 36h	3	R1_INOC WT 36
E19	SRR3290305		Morex WT	Second leaf	spot blotch; INOC 36h	3	R1_INOC WT 36
E19	SRR3290306		Morex Mutant 14-40	Second leaf	spot blotch; INOC 12h	3	R1_INOC MUT 12
E19	SRR3290307		Morex Mutant 14-40	Second leaf	spot blotch; INOC 12h	3	R1_INOC MUT 12
E19	SRR3290308		Morex Mutant 14-40	Second leaf	spot blotch; INOC 12h	3	R1_INOC MUT 12
E19	SRR3290309		Morex Mutant 14-40	Second leaf	spot blotch; INOC 24h	3	R1_INOC MUT 24
E19	SRR3290310		Morex Mutant 14-40	Second leaf	spot blotch; INOC 36h	3	R1_INOC MUT 36
E19	SRR3290311		Morex Mutant 14-40	Second leaf	spot blotch; INOC 36h	3	R1_INOC MUT 36
E19	SRR3290312		Morex Mutant 14-40	Second leaf	spot blotch; INOC 36h	3	R1_INOC MUT 36
E19	SRR3290313		Morex WT	Second leaf	water control; 12h	3	R1_MOCK WT 12
E19	SRR3290314		Morex WT	Second leaf	water control; 12h	3	R1_MOCK WT 12
E19	SRR3290315		Morex WT	Second leaf	water control; 12h	3	R1_MOCK WT 12
E19	SRR3290316		Morex WT	Second leaf	water control; 24h	3	R1_MOCK WT 24
E19	SRR3290317		Morex WT	Second leaf	water control; 24h	3	R1_MOCK WT 24
E19	SRR3290318		Morex WT	Second leaf	water control; 24h	3	R1_MOCK WT 24
E19	SRR3290319		Morex WT	Second leaf	water control; 36h	3	R1_MOCK WT 36
E19	SRR3290320		Morex WT	Second leaf	water control; 36h	3	R1_MOCK WT 36
E19	SRR3290321		Morex WT	Second leaf	water control; 36h	3	R1_MOCK WT 36
E19	SRR3290322		Morex Mutant 14-40	Second leaf	water control; 12h	3	R1_MOCK MUT 12
E19	SRR3290323		Morex Mutant 14-40	Second leaf	water control; 12h	3	R1_MOCK MUT 12
E19	SRR3290324		Morex Mutant 14-40	Second leaf	water control; 12h	3	R1_MOCK MUT 12
E19	SRR3290325		Morex Mutant 14-40	Second leaf	water control; 24h	3	R1_MOCK MUT 24
E19	SRR3290326		Morex Mutant 14-40	Second leaf	water control; 24h	3	R1_MOCK MUT 24
E19	SRR3290327		Morex Mutant 14-40	Second leaf	water control; 24h	3	R1_MOCK MUT 24
E19	SRR3290328		Morex Mutant 14-40	Second leaf	water control; 36h	3	R1_MOCK MUT 36
E19	SRR3290329		Morex Mutant 14-40	Second leaf	water control; 36h	3	R1_MOCK MUT 36
E19	SRR3290330		Morex Mutant 14-40	Second leaf	water control; 36h	3	R1_MOCK MUT 36
E20	SRR3137023		6Hb7 R NIL	Spike	Fusarium 48 hai	1
E20	SRR3137027		6Hb7 R NIL	Spike	Fusarium 48 hai	3
E20	SRR3137028		6Hb7 R NIL	Spike	Fusarium 48 hai	2
E20	SRR3137030		6Hb7 S NIL	Spike	Fusarium 48 hai	1
E20	SRR3137052		6Hb7 S NIL	Spike	Fusarium 48 hai	1
E20	SRR3137061		6Hb7 S NIL	Spike	Fusarium 48 hai	3
E20	SRR3137062		6Hb7 R NIL	Spike	water 48 hai	2
E20	SRR3137064		6Hb7 R NIL	Spike	water 48 hai	1
E20	SRR3137066		6Hb7 R NIL	Spike	water 48 hai	3
E20	SRR3137070		6Hb7 S NIL	Spike	water 48 hai	3
E20	SRR3137071		6Hb7 S NIL	Spike	water 48 hai	2
E20	SRR3137072		6Hb7 S NIL	Spike	water 48 hai	2
E20	SRR3137073		6Hb7 R NIL	Spike	Fusarium 96 hai	2
E20	SRR3137074		6Hb7 R NIL	Spike	Fusarium 96 hai	3
E20	SRR3137075		6Hb7 R NIL	Spike	Fusarium 96 hai	1
E20	SRR3137076		6Hb7 S NIL	Spike	Fusarium 96 hai	2
E20	SRR3137082		6Hb7 S NIL	Spike	Fusarium 96 hai	1
E20	SRR3137094		6Hb7 S NIL	Spike	Fusarium 96 hai	3
E20	SRR3137095		6Hb7 R NIL	Spike	water 96 hai	2
E20	SRR3137096		6Hb7 R NIL	Spike	water 96 hai	2
E20	SRR3137097		6Hb7 R NIL	Spike	water 96 hai	1
E20	SRR3137098		6Hb7 S NIL	Spike	water 96 hai	3
E20	SRR3137103		6Hb7 S NIL	Spike	water 96 hai	2
E20	SRR3137104		6Hb7 S NIL	Spike	water 96 hai	3
E20	SRR3137105		2Hb8 R NIL	Spike	Fusarium 48 hai	2
E20	SRR3137106		2Hb8 R NIL	Spike	Fusarium 48 hai	1
E20	SRR3137107		2Hb8 R NIL	Spike	Fusarium 48 hai	3
E20	SRR3137109		2Hb8 S NIL	Spike	Fusarium 48 hai	3
E20	SRR3137110		2Hb8 S NIL	Spike	Fusarium 48 hai	1
E20	SRR3137111		2Hb8 S NIL	Spike	Fusarium 48 hai	1
E20	SRR3137115		2Hb8 R NIL	Spike	water 48 hai	2
E20	SRR3137118		2Hb8 R NIL	Spike	water 48 hai	1
E20	SRR3137119		2Hb8 R NIL	Spike	water 48 hai	3
E20	SRR3137120		2Hb8 S NIL	Spike	water 48 hai	3
E20	SRR3137121		2Hb8 S NIL	Spike	water 48 hai	2
E20	SRR3137122		2Hb8 S NIL	Spike	water 48 hai	2
E20	SRR3137125		2Hb8 R NIL	Spike	Fusarium 96 hai	1
E20	SRR3137127		2Hb8 R NIL	Spike	Fusarium 96 hai	3
E20	SRR3137130		2Hb8 R NIL	Spike	Fusarium 96 hai	2
E20	SRR3137131		2Hb8 S NIL	Spike	Fusarium 96 hai	1
E20	SRR3137134		2Hb8 S NIL	Spike	Fusarium 96 hai	3
E20	SRR3137137		2Hb8 S NIL	Spike	Fusarium 96 hai	2
E20	SRR3137138		2Hb8 R NIL	Spike	water 96 hai	1
E20	SRR3137139		2Hb8 R NIL	Spike	water 96 hai	3
E20	SRR3137140		2Hb8 R NIL	Spike	water 96 hai	2
E20	SRR3137146		2Hb8 S NIL	Spike	water 96 hai	1
E20	SRR3137149		2Hb8 S NIL	Spike	water 96 hai	1
E20	SRR3137150		2Hb8 S NIL	Spike	water 96 hai	3
I1	ERR1457188	ERR1457163	Morex	Developing grain, bracts removed (5 DPA)		2	CAR5_2_B1
I1	ERR1457189	ERR1457164	Morex	Developing grain, bracts removed (5 DPA)		3	CAR5_3_B1
I1	ERR1457190	ERR1457165	Morex	Developing grain, bracts removed (5 DPA)		4	CAR5_4_B1
I1	ERR1457191	ERR1457166	Morex	4-day embryos dissected from germinating grains		1	EMB_a_B1
I1	ERR1457192	ERR1457167	Morex	4-day embryos dissected from germinating grains		2	EMB_b_B1
I1	ERR1457193	ERR1457168	Morex	4-day embryos dissected from germinating grains		3	EMB_c_B1
I1	ERR1457194	ERR1457169	Morex	Roots from the seedlings (10 cm shoot stage)		1	ROO_a_B1
I1	ERR1457195	ERR1457170	Morex	Roots from the seedlings (10 cm shoot stage)		2	ROO_b_B1
I1	ERR1457196	ERR1457171	Morex	Roots from the seedlings (10 cm shoot stage)		3	ROO_c_B1
I1	ERR1457197	ERR1457172	Morex	Developing grain, bracts removed (15 DPA)		1	CAR15_1_B1
I1	ERR1457198	ERR1457173	Morex	Developing grain, bracts removed (15 DPA)		2	CAR15_2_B1
I1	ERR1457199	ERR1457174	Morex	Developing grain, bracts removed (15 DPA)		4	CAR15_4_B1
I1	ERR1457200	ERR1457175	Morex	Shoots from the seedlings (10 cm shoot stage)		1	LEA_a_B1
I1	ERR1457201	ERR1457176	Morex	Shoots from the seedlings (10 cm shoot stage)		2	LEA_b_B1
I1	ERR1457202	ERR1457177	Morex	Shoots from the seedlings (10 cm shoot stage)		3	LEA_c_B1
I1	ERR1457203	ERR1457178	Morex	Developing inflorescences (1-1.5 cm)		1	INF2_f_B1
I1	ERR1457204	ERR1457179	Morex	Developing inflorescences (1-1.5 cm)		2	INF2_g_B1
I1	ERR1457205	ERR1457180	Morex	Developing inflorescences (1-1.5 cm)		3	INF2_h_B1
I1	ERR1457206	ERR1457181	Morex	Developing tillers at six leaf stage, 3rd internode		1	NOD_a_B1
I1	ERR1457207	ERR1457182; ERR1457187	Morex	Developing tillers at six leaf stage, 3rd internode		2	NOD_b_B1
I1	ERR1457208	ERR1457183	Morex	Developing tillers at six leaf stage, 3rd internode		3	NOD_c_B1
I1	ERR1457209	ERR1457184	Morex	Young developing inflorescences (5mm)		1	INF1_a_B1
I1	ERR1457210	ERR1457185	Morex	Young developing inflorescences (5mm)		2	INF1_b_B1
I1	ERR1457211	ERR1457186	Morex	Young developing inflorescences (5mm)		3	INF1_c_B1
I1	ERR1457212	ERR1457236	Morex	Etiolated (10 day old seedling)		1	ETI_1_B1
I1	ERR1457213	ERR1457237	Morex	Etiolated (10 day old seedling)		2	ETI_2_B1
I1	ERR1457214	ERR1457238	Morex	Etiolated (10 day old seedling)		3	ETI_3_B1
I1	ERR1457215	ERR1457239	Morex	Lemma (6 weeks PA)		1	LEM_1_B1
I1	ERR1457216	ERR1457240	Morex	Lemma (6 weeks PA)		2	LEM_2_B1
I1	ERR1457217	ERR1457241	Morex	Lemma (6 weeks PA)		3	LEM_3_B1
I1	ERR1457218	ERR1457242	Morex	Lodicule (6 weeks PA)		1	LOD_1_B1
I1	ERR1457219	ERR1457243	Morex	Lodicule (6 weeks PA)		2	LOD_2_B1
I1	ERR1457220	ERR1457244	Morex	Lodicule (6 weeks PA)		3	LOD_3_B1
I1	ERR1457221	ERR1457245	Morex	Palea (6 weeks PA)		1	PAL_1_B1
I1	ERR1457222	ERR1457246	Morex	Palea (6 weeks PA)		2	PAL_2_B1
I1	ERR1457223	ERR1457247	Morex	Palea (6 weeks PA)		3	PAL_3_B1
I1	ERR1457224	ERR1457248	Morex	Epidermis (4 weeks )		1	EPI_1_B1
I1	ERR1457225	ERR1457249	Morex	Epidermis (4 weeks )		2	EPI_2_B1
I1	ERR1457226	ERR1457250	Morex	Epidermis (4 weeks )		3	EPI_3_B1
I1	ERR1457227	ERR1457251	Morex	Rachis (5 weeks PA)		1	RAC_1_B1
I1	ERR1457228	ERR1457252	Morex	Rachis (5 weeks PA)		2	RAC_2_B1
I1	ERR1457229	ERR1457253	Morex	Rachis (5 weeks PA)		3	RAC_3_B1
I1	ERR1457230	ERR1457254	Morex	Root (4 weeks )		1	ROO2_1_B1
I1	ERR1457231	ERR1457255	Morex	Root (4 weeks )		2	ROO2_2_B1
I1	ERR1457232	ERR1457256	Morex	Root (4 weeks )		3	ROO2_3_B1
I1	ERR1457233	ERR1457257	Morex	Senescing leaf (2months)		1	SEN_1_B1
I1	ERR1457234	ERR1457258	Morex	Senescing leaf (2months)		2	SEN_2_B1
I1	ERR1457235	ERR1457259	Morex	Senescing leaf (2months)		3	SEN_3_B1
I2	ERS3631845		Morex	Coleoptile	18°C; 0h	1	S1
I2	ERS3631846		Morex	Coleoptile	18°C; 0h	2	S2
I2	ERS3631847		Morex	Coleoptile	18°C; 0h	3	S3
I2	ERS3631848		Morex	Coleoptile	18°C; 2h	1	S4
I2	ERS3631849		Morex	Coleoptile	18°C; 2h	2	S5
I2	ERS3631850		Morex	Coleoptile	18°C; 2h	3	S6
I2	ERS3631851		Morex	Coleoptile	4°C; 2h	1	S7
I2	ERS3631852		Morex	Coleoptile	4°C; 2h	2	S8
I2	ERS3631853		Morex	Coleoptile	4°C; 2h	3	S9
I2	ERS3631854		Morex	Coleoptile	18°C; 24h	1	S10
I2	ERS3631855		Morex	Coleoptile	18°C; 24h	2	S11
I2	ERS3631856		Morex	Coleoptile	18°C; 24h	3	S12
I2	ERS3631857		Morex	Coleoptile	4°C; 24h	1	S13
I2	ERS3631858		Morex	Coleoptile	4°C; 24h	2	S14
I2	ERS3631859		Morex	Coleoptile	4°C; 24h	3	S15
I3	ERR2026421		Bowman	AP stage (5 mm ± 1 mm spike length)		1	Bw_1_AP
I3	ERR2026422		Bowman	AP stage (5 mm ± 1 mm spike length)		2	Bw_2_AP
I3	ERR2026423		Bowman	AP stage (5 mm ± 1 mm spike length)		3	Bw_3_AP
I3	ERR2026424		Bowman	AP stage (5 mm ± 1 mm spike length)		4	Bw_4_AP
I3	ERR2026425		Bowman	AP stage (5 mm ± 1 mm spike length)		5	Bw_7_AP
I3	ERR2026426		Bowman	AP stage (5 mm ± 1 mm spike length)		6	Bw_8_AP
I3	ERR2026427		Bowman	AP stage (5 mm ± 1 mm spike length)		7	Bw_9_AP
I3	ERR2026428		Bowman	AP stage (5 mm ± 1 mm spike length)		8	Bw_10_AP
I3	ERR2026429		Bowman	WA stage (10 mm ± 1 mm spike length)		1	Bw_1_WA
I3	ERR2026430		Bowman	WA stage (10 mm ± 1 mm spike length)		2	Bw_2_WA
I3	ERR2026431		Bowman	WA stage (10 mm ± 1 mm spike length)		3	Bw_3_WA
I3	ERR2026432		Bowman	WA stage (10 mm ± 1 mm spike length)		4	Bw_4_WA
I3	ERR2026433		Bowman	WA stage (10 mm ± 1 mm spike length)		5	Bw_7_WA
I3	ERR2026434		Bowman	WA stage (10 mm ± 1 mm spike length)		6	Bw_8_WA
I3	ERR2026435		Bowman	WA stage (10 mm ± 1 mm spike length)		7	Bw_9_WA
I3	ERR2026436		Bowman	WA stage (10 mm ± 1 mm spike length)		8	Bw_10_WA
I3	ERR2026437		BW902(vrs3.f)	AP stage (5 mm ± 1 mm spike length)		1	Bw902_1_AP
I3	ERR2026438		BW902(vrs3.f)	AP stage (5 mm ± 1 mm spike length)		2	Bw902_2_AP
I3	ERR2026439		BW902(vrs3.f)	AP stage (5 mm ± 1 mm spike length)		3	Bw902_3_AP
I3	ERR2026440		BW902(vrs3.f)	AP stage (5 mm ± 1 mm spike length)		4	Bw902_4_AP
I3	ERR2026441		BW902(vrs3.f)	AP stage (5 mm ± 1 mm spike length)		5	Bw902_7_AP
I3	ERR2026442		BW902(vrs3.f)	AP stage (5 mm ± 1 mm spike length)		6	Bw902_8_AP
I3	ERR2026443		BW902(vrs3.f)	AP stage (5 mm ± 1 mm spike length)		7	Bw902_9_AP
I3	ERR2026444		BW902(vrs3.f)	AP stage (5 mm ± 1 mm spike length)		8	Bw902_10_AP
I3	ERR2026445		BW902(vrs3.f)	WA stage (10 mm ± 1 mm spike length)		1	Bw902_1_WA
I3	ERR2026446		BW902(vrs3.f)	WA stage (10 mm ± 1 mm spike length)		2	Bw902_2_WA
I3	ERR2026447		BW902(vrs3.f)	WA stage (10 mm ± 1 mm spike length)		3	Bw902_3_WA
I3	ERR2026448		BW902(vrs3.f)	WA stage (10 mm ± 1 mm spike length)		4	Bw902_4_WA
I3	ERR2026449		BW902(vrs3.f)	WA stage (10 mm ± 1 mm spike length)		5	Bw902_7_WA
I3	ERR2026450		BW902(vrs3.f)	WA stage (10 mm ± 1 mm spike length)		6	Bw902_8_WA
I3	ERR2026451		BW902(vrs3.f)	WA stage (10 mm ± 1 mm spike length)		7	Bw902_9_WA
I3	ERR2026452		BW902(vrs3.f)	WA stage (10 mm ± 1 mm spike length)		8	Bw902_10_WA
I6	SRR9889989		Golden Promise	1.0-1.2 mm anthers	A-PachDipl2	2	Biological replicate 2
I6	SRR9889991		Golden Promise	0.5-0.9 mm anthers	A-LepZyg3	3	Biological replicate 3
I6	SRR9889994		Golden Promise	0.3-0.4 mm anthers	A-Pre2	2	Biological replicate 2
I6	SRR9889995		Golden Promise	1.3-1.4 mm anthers	A-Meta1Tet1	1	Biological replicate 1
I6	SRR9889998		Golden Promise	0.5-0.9 mm anthers	M-LepZyg3	3	Biological replicate 3
I6	SRR9889999		Golden Promise	1.0-1.2 mm anthers	M-PachDipl3	3	Biological replicate 3
I6	SRR9890004		Golden Promise	0.5-0.9 mm anthers	A-LepZyg1	1	Biological replicate 1
I6	SRR9890006		Golden Promise	0.5-0.9 mm anthers	M-LepZyg1	1	Biological replicate 1
I6	SRR9889990		Golden Promise	1.0-1.2 mm anthers	A-PachDipl1	1	Biological replicate 1
I6	SRR9889992		Golden Promise	0.5-0.9 mm anthers	A-LepZyg2	2	Biological replicate 2
I6	SRR9889993		Golden Promise	0.3-0.4 mm anthers	A-Pre3	3	Biological replicate 3
I6	SRR9889996		Golden Promise	1.0-1.2 mm anthers	A-PachDipl3	3	Biological replicate 3
I6	SRR9889997		Golden Promise	1.0-1.2 mm anthers	M-PachDipl1	1	Biological replicate 1
I6	SRR9890000		Golden Promise	1.0-1.2 mm anthers	M-PachDipl2	2	Biological replicate 2
I6	SRR9890001		Golden Promise	1.3-1.4 mm anthers	A-Meta1Tet2	2	Biological replicate 2
I6	SRR9890002		Golden Promise	1.3-1.4 mm anthers	A-Meta1Tet3	3	Biological replicate 3
I6	SRR9890003		Golden Promise	0.3-0.4 mm anthers	A-Pre1	1	Biological replicate 1
I6	SRR9890005		Golden Promise	0.5-0.9 mm anthers	M-LepZyg2	2	Biological replicate 2
