# Supplementary material for: EORNA, a barley gene and transcript abundance database
Source: Sci Data. 2021 Mar 25;8:90. doi: 10.1038/s41597-021-00872-4 (PMC7994555; doi:10.1038/s41597-021-00872-4)
Supplement: Supplementary file 3 — Supplementary Table 3. [file 41597_2021_872_MOESM3_ESM.xlsx]

## Sheet: Suppl. Table 3. Mapping rate
Supplementary Table 3 - Mapping Rates
Multiple Cultivars and Lines.					Morex Cultivar
Dataset	Run	Cultivar	Mapping Rates		Dataset	Run	Cultivar	Mapping Rates
E20	SRR3137105	2Hb8 R NIL	95.3675		I1	ERR1457188	Morex	92.1537
E20	SRR3137106	2Hb8 R NIL	89.071		I1	ERR1457189	Morex	93.5399
E20	SRR3137107	2Hb8 R NIL	88.9806		I1	ERR1457190	Morex	92.8282
E20	SRR3137115	2Hb8 R NIL	86.6783		I1	ERR1457191	Morex	88.737
E20	SRR3137118	2Hb8 R NIL	90.8569		I1	ERR1457192	Morex	89.3627
E20	SRR3137119	2Hb8 R NIL	84.8316		I1	ERR1457193	Morex	93.113
E20	SRR3137125	2Hb8 R NIL	89.2422		I1	ERR1457194	Morex	58.2098
E20	SRR3137127	2Hb8 R NIL	89.2091		I1	ERR1457195	Morex	60.0761
E20	SRR3137130	2Hb8 R NIL	86.5541		I1	ERR1457196	Morex	35.1514
E20	SRR3137138	2Hb8 R NIL	87.4296		I1	ERR1457197	Morex	74.1541
E20	SRR3137139	2Hb8 R NIL	90.8177		I1	ERR1457198	Morex	74.2362
E20	SRR3137140	2Hb8 R NIL	83.8855		I1	ERR1457199	Morex	74.0079
E20	SRR3137109	2Hb8 S NIL	87.0356		I1	ERR1457200	Morex	65.483
E20	SRR3137110	2Hb8 S NIL	86.5128		I1	ERR1457201	Morex	67.5825
E20	SRR3137111	2Hb8 S NIL	91.8275		I1	ERR1457202	Morex	75.0106
E20	SRR3137120	2Hb8 S NIL	94.3376		I1	ERR1457203	Morex	93.5574
E20	SRR3137121	2Hb8 S NIL	88.8877		I1	ERR1457204	Morex	93.3847
E20	SRR3137122	2Hb8 S NIL	88.4733		I1	ERR1457205	Morex	93.5413
E20	SRR3137131	2Hb8 S NIL	86.5919		I1	ERR1457206	Morex	95.4475
E20	SRR3137134	2Hb8 S NIL	85.2837		I1	ERR1457207	Morex	95.1446
E20	SRR3137137	2Hb8 S NIL	87.6861		I1	ERR1457208	Morex	94.7042
E20	SRR3137146	2Hb8 S NIL	88.1083		I1	ERR1457209	Morex	91.3586
E20	SRR3137149	2Hb8 S NIL	87.5409		I1	ERR1457210	Morex	93.6804
E20	SRR3137150	2Hb8 S NIL	88.3568		I1	ERR1457211	Morex	93.6246
E20	SRR3137023	6Hb7 R NIL	86.8846		I1	ERR1457212	Morex	96.9946
E20	SRR3137027	6Hb7 R NIL	89.9798		I1	ERR1457213	Morex	97.0856
E20	SRR3137028	6Hb7 R NIL	92.9582		I1	ERR1457214	Morex	97.1437
E20	SRR3137062	6Hb7 R NIL	89.1977		I1	ERR1457215	Morex	96.8592
E20	SRR3137064	6Hb7 R NIL	85.3936		I1	ERR1457216	Morex	96.7644
E20	SRR3137066	6Hb7 R NIL	94.3658		I1	ERR1457217	Morex	97.097
E20	SRR3137073	6Hb7 R NIL	88.4593		I1	ERR1457218	Morex	96.9008
E20	SRR3137074	6Hb7 R NIL	87.9813		I1	ERR1457219	Morex	96.8051
E20	SRR3137075	6Hb7 R NIL	91.0436		I1	ERR1457220	Morex	96.9568
E20	SRR3137095	6Hb7 R NIL	90.2402		I1	ERR1457221	Morex	97.1121
E20	SRR3137096	6Hb7 R NIL	84.9888		I1	ERR1457222	Morex	96.8803
E20	SRR3137097	6Hb7 R NIL	94.0322		I1	ERR1457223	Morex	97.0153
E20	SRR3137030	6Hb7 S NIL	90.1675		I1	ERR1457224	Morex	96.6699
E20	SRR3137052	6Hb7 S NIL	88.3251		I1	ERR1457225	Morex	96.2774
E20	SRR3137061	6Hb7 S NIL	91.5265		I1	ERR1457226	Morex	95.8177
E20	SRR3137070	6Hb7 S NIL	87.2747		I1	ERR1457227	Morex	96.828
E20	SRR3137071	6Hb7 S NIL	88.8818		I1	ERR1457228	Morex	96.9054
E20	SRR3137072	6Hb7 S NIL	95.9772		I1	ERR1457229	Morex	96.3359
E20	SRR3137076	6Hb7 S NIL	84.6212		I1	ERR1457230	Morex	97.4442
E20	SRR3137082	6Hb7 S NIL	89.2777		I1	ERR1457231	Morex	97.133
E20	SRR3137094	6Hb7 S NIL	81.7568		I1	ERR1457232	Morex	97.2298
E20	SRR3137098	6Hb7 S NIL	86.8468		I1	ERR1457233	Morex	97.1857
E20	SRR3137103	6Hb7 S NIL	95.5846		I1	ERR1457234	Morex	96.8485
E20	SRR3137104	6Hb7 S NIL	86.725		I1	ERR1457235	Morex	97.4476
E11	SRR5345036	Barke	94.9986		I2	ERS3631845	Morex	98.5329
E11	SRR5345037	Barke	95.002		I2	ERS3631846	Morex	98.4881
E16	ERR2031041	Barke	89.1924		I2	ERS3631847	Morex	98.4862
E16	ERR2031042	Barke	87.582		I2	ERS3631848	Morex	98.5172
E16	ERR2031043	Barke	93.4369		I2	ERS3631849	Morex	98.4143
E11	SRR5345035	Baronesse	95.303		I2	ERS3631850	Morex	98.5483
E8	SRR1810059	Bass	93.5562		I2	ERS3631851	Morex	98.2357
E8	SRR1810060	Bass	93.9025		I2	ERS3631852	Morex	98.2031
E8	SRR1810065	Baudin	92.6356		I2	ERS3631853	Morex	98.2302
E8	SRR1810066	Baudin	93.2618		I2	ERS3631854	Morex	98.3758
E11	SRR5345034	BCD12	92.3311		I2	ERS3631855	Morex	98.3293
E11	SRR5345033	BCD47	94.5619		I2	ERS3631856	Morex	98.3444
E11	SRR5345032	Betzes	79.0643		I2	ERS3631857	Morex	98.2144
E11	SRR5345030	Bowman	95.6013		I2	ERS3631858	Morex	98.2041
E11	SRR5345031	Bowman	95.5973		I2	ERS3631859	Morex	98.1336
E13	SRR5890939	Bowman	96.2824		E19	SRR3224792	Morex Mutant 14-40	96.5972
E13	SRR5890940	Bowman	96.1882		E19	SRR3290251	Morex Mutant 14-40	96.5893
E13	SRR5890941	Bowman	96.1654		E19	SRR3290252	Morex Mutant 14-40	96.605
E13	SRR5890942	Bowman	96.1656		E19	SRR3290253	Morex Mutant 14-40	96.642
E13	SRR5890943	Bowman	96.3372		E19	SRR3290254	Morex Mutant 14-40	96.6454
E13	SRR5890944	Bowman	96.2488		E19	SRR3290255	Morex Mutant 14-40	95.3385
E13	SRR5890945	Bowman	96.1185		E19	SRR3290256	Morex Mutant 14-40	95.3467
E13	SRR5890946	Bowman	96.1179		E19	SRR3290263	Morex Mutant 14-40	95.6712
E13	SRR5890947	Bowman	94.8485		E19	SRR3290264	Morex Mutant 14-40	95.6715
E13	SRR5890948	Bowman	95.6799		E19	SRR3290265	Morex Mutant 14-40	97.0121
E13	SRR5890949	Bowman	95.8646		E19	SRR3290266	Morex Mutant 14-40	97.017
E13	SRR5890950	Bowman	95.8932		E19	SRR3290267	Morex Mutant 14-40	96.4632
E13	SRR5890951	Bowman	95.8725		E19	SRR3290268	Morex Mutant 14-40	96.4605
I3	ERR2026421	Bowman	93.4086		E19	SRR3290277	Morex Mutant 14-40	96.374
I3	ERR2026422	Bowman	93.0736		E19	SRR3290278	Morex Mutant 14-40	96.3086
I3	ERR2026423	Bowman	88.2967		E19	SRR3290279	Morex Mutant 14-40	96.3037
I3	ERR2026424	Bowman	88.2799		E19	SRR3290280	Morex Mutant 14-40	95.0418
I3	ERR2026425	Bowman	93.0889		E19	SRR3290281	Morex Mutant 14-40	95.0414
I3	ERR2026426	Bowman	93.0343		E19	SRR3290282	Morex Mutant 14-40	95.0408
I3	ERR2026427	Bowman	93.3566		E19	SRR3290290	Morex Mutant 14-40	96.6071
I3	ERR2026428	Bowman	93.3821		E19	SRR3290291	Morex Mutant 14-40	96.6027
I3	ERR2026429	Bowman	93.1658		E19	SRR3290292	Morex Mutant 14-40	96.6612
I3	ERR2026430	Bowman	93.0512		E19	SRR3290293	Morex Mutant 14-40	96.658
I3	ERR2026431	Bowman	93.0944		E19	SRR3290294	Morex Mutant 14-40	96.714
I3	ERR2026432	Bowman	93.119		E19	SRR3290295	Morex Mutant 14-40	96.7117
I3	ERR2026433	Bowman	93.1667		E19	SRR3290296	Morex Mutant 14-40	96.7072
I3	ERR2026434	Bowman	92.8898		E19	SRR3290306	Morex Mutant 14-40	95.969
I3	ERR2026435	Bowman	93.3272		E19	SRR3290307	Morex Mutant 14-40	95.9568
I3	ERR2026436	Bowman	92.0663		E19	SRR3290308	Morex Mutant 14-40	95.9505
I3	ERR2026437	BW902(vrs3.f)	93.3674		E19	SRR3290309	Morex Mutant 14-40	95.8165
I3	ERR2026438	BW902(vrs3.f)	93.237		E19	SRR3290310	Morex Mutant 14-40	96.315
I3	ERR2026439	BW902(vrs3.f)	93.214		E19	SRR3290311	Morex Mutant 14-40	96.3184
I3	ERR2026440	BW902(vrs3.f)	92.801		E19	SRR3290312	Morex Mutant 14-40	96.3179
I3	ERR2026441	BW902(vrs3.f)	92.829		E19	SRR3290322	Morex Mutant 14-40	95.9376
I3	ERR2026442	BW902(vrs3.f)	93.5071		E19	SRR3290323	Morex Mutant 14-40	95.934
I3	ERR2026443	BW902(vrs3.f)	93.4121		E19	SRR3290324	Morex Mutant 14-40	95.9272
I3	ERR2026444	BW902(vrs3.f)	93.279		E19	SRR3290325	Morex Mutant 14-40	96.8369
I3	ERR2026445	BW902(vrs3.f)	92.9204		E19	SRR3290326	Morex Mutant 14-40	96.8388
I3	ERR2026446	BW902(vrs3.f)	93.0813		E19	SRR3290327	Morex Mutant 14-40	96.8268
I3	ERR2026447	BW902(vrs3.f)	93.5684		E19	SRR3290328	Morex Mutant 14-40	96.6675
I3	ERR2026448	BW902(vrs3.f)	93.2494		E19	SRR3290329	Morex Mutant 14-40	96.6773
I3	ERR2026449	BW902(vrs3.f)	92.9486		E19	SRR3290330	Morex Mutant 14-40	96.6636
I3	ERR2026450	BW902(vrs3.f)	93.624		E19	SRR3290245	Morex WT	96.4996
I3	ERR2026451	BW902(vrs3.f)	93.6158		E19	SRR3290246	Morex WT	96.5009
I3	ERR2026452	BW902(vrs3.f)	93.1352		E19	SRR3290247	Morex WT	96.9322
E17	ERR2510900	Cebada Capa	82.0191		E19	SRR3290248	Morex WT	96.9359
E17	ERR2510901	Cebada Capa	83.8813		E19	SRR3290249	Morex WT	95.6898
E17	ERR2510902	Cebada Capa	84.2164		E19	SRR3290250	Morex WT	95.6888
E17	ERR2510903	Cebada Capa	83.3995		E19	SRR3290257	Morex WT	96.3948
E11	SRR5345028	CI 16139	95.1875		E19	SRR3290258	Morex WT	96.4072
E11	SRR5345029	CI 16139	95.1758		E19	SRR3290259	Morex WT	96.9437
E18	SRR5320389	CI 16147	86.4134		E19	SRR3290260	Morex WT	96.9521
E18	SRR5320388	CI 16153	95.5048		E19	SRR3290261	Morex WT	96.7544
E18	SRR5320390	CIho 4196	95.4549		E19	SRR3290262	Morex WT	96.7508
E1	ERR1366263	Clipper	95.6099		E19	SRR3290269	Morex WT	96.4617
E1	ERR1366264	Clipper	95.609		E19	SRR3290270	Morex WT	96.4572
E1	ERR1366265	Clipper	95.5997		E19	SRR3290271	Morex WT	96.3965
E1	ERR1366266	Clipper	95.5494		E19	SRR3290272	Morex WT	96.3847
E1	ERR1366267	Clipper	95.6637		E19	SRR3290273	Morex WT	95.9792
E1	ERR1366268	Clipper	95.6508		E19	SRR3290274	Morex WT	95.971
E1	ERR1366269	Clipper	95.6503		E19	SRR3290275	Morex WT	95.9667
E1	ERR1366270	Clipper	95.6257		E19	SRR3290276	Morex WT	96.386
E1	ERR1366271	Clipper	95.7342		E19	SRR3290283	Morex WT	96.6788
E1	ERR1366272	Clipper	95.7022		E19	SRR3290284	Morex WT	96.6778
E1	ERR1366273	Clipper	95.6984		E19	SRR3290285	Morex WT	96.7269
E1	ERR1366274	Clipper	95.6744		E19	SRR3290286	Morex WT	96.7222
E1	ERR1366275	Clipper	95.6981		E19	SRR3290287	Morex WT	96.8766
E1	ERR1366276	Clipper	95.6981		E19	SRR3290288	Morex WT	96.8686
E1	ERR1366277	Clipper	95.696		E19	SRR3290289	Morex WT	96.866
E1	ERR1366278	Clipper	95.6502		E19	SRR3290297	Morex WT	96.4151
E1	ERR1366279	Clipper	95.7809		E19	SRR3290298	Morex WT	96.4117
E1	ERR1366280	Clipper	95.7849		E19	SRR3290299	Morex WT	96.4075
E1	ERR1366281	Clipper	95.7723		E19	SRR3290300	Morex WT	96.398
E1	ERR1366282	Clipper	95.7318		E19	SRR3290301	Morex WT	96.3876
E1	ERR1366283	Clipper	95.7309		E19	SRR3290302	Morex WT	96.3864
E1	ERR1366284	Clipper	95.7184		E19	SRR3290303	Morex WT	96.1409
E1	ERR1366285	Clipper	95.7106		E19	SRR3290304	Morex WT	96.1387
E1	ERR1366286	Clipper	95.6769		E19	SRR3290305	Morex WT	96.1383
E1	ERR1366287	Clipper	95.8322		E19	SRR3290313	Morex WT	95.3512
E1	ERR1366288	Clipper	95.812		E19	SRR3290314	Morex WT	95.3482
E1	ERR1366289	Clipper	95.8022		E19	SRR3290315	Morex WT	95.3378
E1	ERR1366290	Clipper	95.7806		E19	SRR3290316	Morex WT	96.5843
E1	ERR1366291	Clipper	95.7187		E19	SRR3290317	Morex WT	96.5812
E1	ERR1366292	Clipper	95.717		E19	SRR3290318	Morex WT	96.5719
E1	ERR1366293	Clipper	95.6985		E19	SRR3290319	Morex WT	95.8789
E1	ERR1366294	Clipper	95.6897		E19	SRR3290320	Morex WT	95.8647
E1	ERR1366295	Clipper	95.6475		E19	SRR3290321	Morex WT	95.8586
E1	ERR1366296	Clipper	95.6213				Average	94.3929
E1	ERR1366297	Clipper	95.6233				SD	8.18142
E1	ERR1366298	Clipper	95.5836
E1	ERR1366299	Clipper	92.1038
E1	ERR1366300	Clipper	92.0652
E1	ERR1366301	Clipper	92.0413
E1	ERR1366302	Clipper	92.0274
E1	ERR1366303	Clipper	95.4776
E1	ERR1366304	Clipper	95.4517
E1	ERR1366305	Clipper	95.438
E1	ERR1366306	Clipper	95.3996
E1	ERR1366307	Clipper	95.1547
E1	ERR1366308	Clipper	95.1409
E1	ERR1366309	Clipper	95.1287
E1	ERR1366310	Clipper	95.1048
E1	ERR1366311	Clipper	95.7997
E1	ERR1366312	Clipper	95.7676
E1	ERR1366313	Clipper	95.7675
E1	ERR1366314	Clipper	95.7391
E1	ERR1366315	Clipper	95.5009
E1	ERR1366316	Clipper	95.4864
E1	ERR1366317	Clipper	95.4989
E1	ERR1366318	Clipper	95.4425
E1	ERR1366319	Clipper	95.6124
E1	ERR1366320	Clipper	95.6131
E1	ERR1366321	Clipper	95.5947
E1	ERR1366322	Clipper	95.5625
E1	ERR1366323	Clipper	95.5646
E1	ERR1366324	Clipper	95.5288
E1	ERR1366325	Clipper	95.5381
E1	ERR1366326	Clipper	95.5091
E1	ERR1366327	Clipper	95.7471
E1	ERR1366328	Clipper	95.749
E1	ERR1366329	Clipper	95.7401
E1	ERR1366330	Clipper	95.7111
E1	ERR1366331	Clipper	95.4762
E1	ERR1366332	Clipper	95.4491
E1	ERR1366333	Clipper	95.4709
E1	ERR1366334	Clipper	95.4393
E1	ERR1366335	Clipper	95.6193
E1	ERR1366336	Clipper	95.6131
E1	ERR1366337	Clipper	95.6323
E1	ERR1366338	Clipper	95.5937
E1	ERR1366339	Clipper	95.7604
E1	ERR1366340	Clipper	95.7413
E1	ERR1366341	Clipper	95.7502
E1	ERR1366342	Clipper	95.7261
E1	ERR1366343	Clipper	95.0322
E1	ERR1366344	Clipper	95.0304
E1	ERR1366345	Clipper	95.0194
E1	ERR1366346	Clipper	94.9955
E1	ERR1366347	Clipper	95.2779
E1	ERR1366348	Clipper	95.2854
E1	ERR1366349	Clipper	95.2731
E1	ERR1366350	Clipper	95.2308
E1	ERR1366351	Clipper	94.7296
E1	ERR1366352	Clipper	94.6866
E1	ERR1366353	Clipper	94.7204
E1	ERR1366354	Clipper	94.6544
E1	ERR1366355	Clipper	95.4197
E1	ERR1366356	Clipper	95.4225
E1	ERR1366357	Clipper	95.4053
E1	ERR1366358	Clipper	95.3996
E11	SRR5345026	Commander	94.3116
E11	SRR5345027	Commander	94.3313
E14	DRR087974	Deficiens 2	93.9411
E14	DRR087975	Deficiens 2	92.1859
E14	DRR087976	Deficiens 2	93.5339
E11	SRR5345024	Duplex	95.0693
E11	SRR5345025	Duplex	95.063
E11	SRR5345022	Emir	94.381
E11	SRR5345023	Emir	94.3682
E11	SRR5345020	Finniss	94.2456
E11	SRR5345021	Finniss	94.2457
E14	DRR087971	Foma	94.3526
E14	DRR087972	Foma	93.8364
E14	DRR087973	Foma	94.4874
E11	SRR5345018	Fong Tien	95.0146
E11	SRR5345019	Fong Tien	95.0116
E9	SRR6655938	GN121	91.3061
E9	SRR6655939	GN121	91.4776
E9	SRR6655940	GN121	91.2437
E9	SRR6655941	GN121	90.8986
E9	SRR6655942	GN121	86.0842
E9	SRR6655943	GN121	91.0834
E9	SRR6655944	GN121	88.1202
E9	SRR6655946	GN121	89.2375
E9	SRR6655947	GN121	91.1036
E9	SRR6655948	GN121	88.2425
E9	SRR6655949	GN121	86.9652
E9	SRR6655950	GN121	88.1326
E9	SRR6655951	GN121	84.7109
E9	SRR6655952	GN121	90.9987
E9	SRR6655953	GN121	91.1004
E9	SRR6655954	GN121	87.982
E9	SRR6655955	GN121	86.9895
E9	SRR6655964	GN121	89.5676
E9	SRR6655965	GN121	89.1005
E9	SRR6655968	GN121	91.0084
E9	SRR6655970	GN121	91.1937
E9	SRR6655979	GN121	91.0951
E9	SRR6655980	GN121	91.2141
E9	SRR6655981	GN121	87.0364
E9	SRR6655982	GN121	89.1739
E9	SRR6655983	GN121	90.6391
E9	SRR6655984	GN121	91.3659
E9	SRR6655985	GN121	90.5578
E9	SRR6655986	GN121	85.8562
E9	SRR6655987	GN121	86.3843
E9	SRR6655988	GN121	87.8143
E9	SRR6655989	GN121	88.6056
E9	SRR6655990	GN121	89.0045
E9	SRR6655991	GN121	91.1969
E9	SRR6655992	GN121	91.1941
E9	SRR6655993	GN121	91.3428
E9	SRR6655945	GN42	91.4613
E9	SRR6655956	GN42	81.4464
E9	SRR6655957	GN42	86.0546
E9	SRR6655958	GN42	92.0393
E9	SRR6655959	GN42	85.2074
E9	SRR6655960	GN42	92.5124
E9	SRR6655961	GN42	85.9256
E9	SRR6655962	GN42	92.266
E9	SRR6655963	GN42	92.292
E9	SRR6655966	GN42	92.181
E9	SRR6655967	GN42	92.212
E9	SRR6655969	GN42	89.0582
E9	SRR6655971	GN42	92.007
E9	SRR6655972	GN42	92.4104
E9	SRR6655973	GN42	87.3747
E9	SRR6655974	GN42	89.5174
E9	SRR6655975	GN42	86.7877
E9	SRR6655976	GN42	90.1736
E9	SRR6655977	GN42	90.1895
E9	SRR6655978	GN42	92.3106
E9	SRR6655994	GN42	89.6969
E9	SRR6655995	GN42	84.4754
E9	SRR6655996	GN42	92.5753
E9	SRR6655997	GN42	92.3097
E9	SRR6655998	GN42	88.8972
E9	SRR6655999	GN42	92.2189
E9	SRR6656000	GN42	88.0763
E9	SRR6656001	GN42	86.0924
E9	SRR6656002	GN42	91.8019
E9	SRR6656003	GN42	91.851
E9	SRR6656004	GN42	88.409
E9	SRR6656005	GN42	84.3257
E9	SRR6656006	GN42	82.9719
E9	SRR6656007	GN42	92.2484
E9	SRR6656008	GN42	92.162
E9	SRR6656009	GN42	92.3909
E15	SRR6433015	Gobernadora	92.952
E15	SRR6433016	Gobernadora	94.0061
E15	SRR6433023	Gobernadora	94.1985
E15	SRR6433024	Gobernadora	93.9179
E15	SRR6433025	Gobernadora	94.7349
E15	SRR6433026	Gobernadora	94.6278
E15	SRR6433027	Gobernadora	94.3814
E15	SRR6433028	Gobernadora	94.45
E15	SRR6433029	Gobernadora	91.5657
E15	SRR6433030	Gobernadora	92.0907
E15	SRR6433031	Gobernadora	93.4065
E15	SRR6433032	Gobernadora	93.3453
E11	SRR5345016	Golden Promise	95.5248
E11	SRR5345017	Golden Promise	95.5211
I6	SRR9889989	Golden Promise	93.0332
I6	SRR9889991	Golden Promise	93.5635
I6	SRR9889994	Golden Promise	94.0942
I6	SRR9889995	Golden Promise	93.3599
I6	SRR9889998	Golden Promise	92.8989
I6	SRR9889999	Golden Promise	93.5333
I6	SRR9890004	Golden Promise	92.6747
I6	SRR9890006	Golden Promise	93.3427
I6	SRR9889990	Golden Promise	94.1607
I6	SRR9889992	Golden Promise	93.5015
I6	SRR9889993	Golden Promise	93.172
I6	SRR9889996	Golden Promise	93.647
I6	SRR9889997	Golden Promise	93.0511
I6	SRR9890000	Golden Promise	93.4978
I6	SRR9890001	Golden Promise	94.1119
I6	SRR9890002	Golden Promise	94.0719
I6	SRR9890003	Golden Promise	93.5276
I6	SRR9890005	Golden Promise	93.6763
E11	SRR5345014	Grannenlose Zweizeilige	94.6365
E11	SRR5345015	Grannenlose Zweizeilige	94.6192
E8	SRR1810061	Harrington	92.8173
E8	SRR1810062	Harrington	93.6254
E18	SRR5320556	Haruna Nijo	93.6482
E18	SRR5320557	Haruna Nijo	93.6566
E11	SRR5345012	Heils Franken	94.9746
E11	SRR5345013	Heils Franken	94.9644
E11	SRR5345010	Hindmarsh	94.8785
E11	SRR5345011	Hindmarsh	94.8994
E11	SRR5345008	HOR 1428	95.4736
E11	SRR5345009	HOR 1428	95.4865
E11	SRR5345006	I 5	94.7095
E11	SRR5345007	I 5	94.7202
E2	ERR1744565	Igri	94.457
E2	ERR1744566	Igri	93.5329
E2	ERR1744567	Igri	94.1088
E2	ERR1744568	Igri	94.2589
E2	ERR1744569	Igri	94.5782
E2	ERR1744570	Igri	94.1398
E2	ERR1744571	Igri	91.9246
E2	ERR1744572	Igri	92.5585
E2	ERR1744573	Igri	92.7156
E2	ERR1744574	Igri	93.8025
E11	SRR5345005	Igri	92.9188
E13	SRR5890952	IL-Bowman - int-a.1	95.6789
E13	SRR5890953	IL-Bowman - int-a.1	96.3464
E13	SRR5890954	IL-Bowman - int-a.1	96.1511
E13	SRR5890955	IL-Bowman - int-a.1	96.1612
E13	SRR5890956	IL-Bowman - int-a.1	96.3973
E13	SRR5890957	IL-Bowman - int-a.1	96.461
E13	SRR5890958	IL-Bowman - int-a.1	96.1663
E13	SRR5890959	IL-Bowman - int-a.1	96.1625
E13	SRR5890960	IL-Bowman - int-a.1	96.2143
E13	SRR5890961	IL-Bowman - int-a.1	96.2219
E13	SRR5890962	IL-Bowman - int-a.1	96.1166
E13	SRR5890963	IL-Bowman - int-a.1	96.133
E13	SRR5890986	IL-Bowman - int-c.5	95.2322
E13	SRR5890987	IL-Bowman - int-c.5	95.2618
E13	SRR5890988	IL-Bowman - int-c.5	96.5156
E13	SRR5890989	IL-Bowman - int-c.5	96.5128
E13	SRR5890990	IL-Bowman - int-c.5	96.3258
E13	SRR5890991	IL-Bowman - int-c.5	96.3377
E13	SRR5890992	IL-Bowman - int-c.5	96.168
E13	SRR5890993	IL-Bowman - int-c.5	96.1891
E13	SRR5890994	IL-Bowman - int-c.5	96.0693
E13	SRR5890995	IL-Bowman - int-c.5	96.0699
E13	SRR5890996	IL-Bowman - int-c.5	96.2889
E13	SRR5890997	IL-Bowman - int-c.5	96.2864
E13	SRR5890975	IL-Bowman - vrs1	96.4443
E13	SRR5890976	IL-Bowman - vrs1	96.4671
E13	SRR5890977	IL-Bowman - vrs1	96.4586
E13	SRR5890978	IL-Bowman - vrs1	96.4391
E13	SRR5890979	IL-Bowman - vrs1	96.5092
E13	SRR5890980	IL-Bowman - vrs1	96.5153
E13	SRR5890981	IL-Bowman - vrs1	96.2815
E13	SRR5890982	IL-Bowman - vrs1	96.2887
E13	SRR5890983	IL-Bowman - vrs1	96.3493
E13	SRR5890984	IL-Bowman - vrs1	96.3077
E13	SRR5890985	IL-Bowman - vrs1	96.2859
E13	SRR5890964	IL-Bowman - vrs4.k	96.4953
E13	SRR5890965	IL-Bowman - vrs4.k	96.498
E13	SRR5890966	IL-Bowman - vrs4.k	96.0813
E13	SRR5890967	IL-Bowman - vrs4.k	96.3826
E13	SRR5890968	IL-Bowman - vrs4.k	96.3828
E13	SRR5890969	IL-Bowman - vrs4.k	96.3977
E13	SRR5890970	IL-Bowman - vrs4.k	96.5834
E13	SRR5890971	IL-Bowman - vrs4.k	96.1332
E13	SRR5890972	IL-Bowman - vrs4.k	96.1334
E13	SRR5890973	IL-Bowman - vrs4.k	96.2957
E13	SRR5890974	IL-Bowman - vrs4.k	96.3057
E17	ERR2510895	L94	82.1141
E17	ERR2510896	L94	82.4588
E17	ERR2510897	L94	85.7885
E17	ERR2510898	L94	86.0919
E17	ERR2510899	L94	57.5329
E18	SRR5320385	Manchuria	95.0547
E11	SRR5345003	Maritime	95.1516
E11	SRR5345004	Maritime	95.1539
E17	ERR2510928	NIL-SLQ1.1	88.6812
E17	ERR2510929	NIL-SLQ1.1	89.0002
E17	ERR2510930	NIL-SLQ1.1	85.1597
E17	ERR2510931	NIL-SLQ1.1	85.5824
E17	ERR2510932	NIL-SLQ1.1	88.245
E17	ERR2510933	NIL-SLQ1.1	87.1167
E17	ERR2510916	NIL-SLQ1.2	84.6109
E17	ERR2510917	NIL-SLQ1.2	85.9196
E17	ERR2510918	NIL-SLQ1.2	83.5
E17	ERR2510919	NIL-SLQ1.2	83.6591
E17	ERR2510920	NIL-SLQ1.2	81.874
E17	ERR2510921	NIL-SLQ1.2	81.9556
E17	ERR2510922	NIL-SLQ1.3	88.326
E17	ERR2510923	NIL-SLQ1.3	88.4531
E17	ERR2510924	NIL-SLQ1.3	87.8236
E17	ERR2510925	NIL-SLQ1.3	87.9772
E17	ERR2510926	NIL-SLQ1.3	86.8583
E17	ERR2510927	NIL-SLQ1.3	87.6039
E17	ERR2510910	NIL-SLQ2	90.076
E17	ERR2510911	NIL-SLQ2	86.9049
E17	ERR2510912	NIL-SLQ2	84.2601
E17	ERR2510913	NIL-SLQ2	84.3315
E17	ERR2510914	NIL-SLQ2	84.4804
E17	ERR2510915	NIL-SLQ2	84.5408
E11	SRR5345002	Pallas	90.6224
E11	SRR5345000	Q21861	94.1219
E11	SRR5345001	Q21861	94.1123
E10	SRR5331853	RIL	80.6233
E10	SRR5331854	RIL	76.8222
E10	SRR5331855	RIL	80.9728
E10	SRR5331856	RIL	83.3083
E10	SRR5331857	RIL	72.0449
E10	SRR5331858	RIL	76.2613
E10	SRR5331859	RIL	80.7839
E10	SRR5331860	RIL	85.1521
E10	SRR5331861	RIL	77.602
E10	SRR5331862	RIL	77.4239
E10	SRR5331863	RIL	87.5909
E10	SRR5331864	RIL	88.8409
E10	SRR5331865	RIL	78.6008
E10	SRR5331866	RIL	76.6016
E10	SRR5331867	RIL	81.5506
E10	SRR5331868	RIL	85.4597
E10	SRR5331869	RIL	64.0449
E10	SRR5331870	RIL	71.9305
E10	SRR5331871	RIL	81.6971
E10	SRR5331872	RIL	82.3653
E10	SRR5331873	RIL	66.5543
E10	SRR5331874	RIL	74.5561
E10	SRR5331875	RIL	86.3326
E10	SRR5331876	RIL	81.7651
E17	ERR2510904	RIL 114	83.0793
E17	ERR2510905	RIL 114	82.3182
E17	ERR2510906	RIL 114	86.4822
E17	ERR2510907	RIL 114	86.5579
E17	ERR2510908	RIL 114	83.8414
E17	ERR2510909	RIL 114	83.8978
E3	SRR3618865	Rolap	94.2838
E3	SRR3618866	Rolap	94.5171
E3	SRR3618867	Rolap	94.4505
E3	SRR3618868	Rolap	94.7089
E3	SRR3618869	Rolap	94.5999
E3	SRR3618870	Rolap	94.8155
E3	SRR3618871	Rolap	93.3481
E3	SRR3618872	Rolap	92.0655
E3	SRR3618873	Rolap	93.2087
E3	SRR3618874	Rolap	92.6162
E7	ERR781056	S42-IL017	95.5518
E7	ERR781057	S42-IL017	95.409
E7	ERR781039	S42-IL107	94.2144
E7	ERR781040	S42-IL107	94.96
E7	ERR781041	S42-IL107	91.9182
E7	ERR781045	S42-IL107	94.5082
E7	ERR781046	S42-IL107	91.4618
E7	ERR781047	S42-IL107	94.0322
E7	ERR781048	S42-IL107	94.8208
E7	ERR781049	S42-IL107	88.7225
E7	ERR781050	S42-IL107	96.224
E7	ERR781051	S42-IL107	96.5433
E7	ERR781052	S42-IL107	96.4556
E7	ERR781058	S42-IL107	95.2703
E7	ERR781059	S42-IL107	94.9627
E7	ERR781060	S42-IL107	94.9776
E7	ERR781061	S42-IL107	93.6497
E7	ERR781065	S42-IL107	83.7378
E7	ERR781066	S42-IL107	89.702
E7	ERR781067	S42-IL107	89.8195
E7	ERR781071	S42-IL107	93.1343
E7	ERR781072	S42-IL107	93.776
E7	ERR781073	S42-IL107	94.3332
E7	ERR781074	S42-IL107	95.544
E7	ERR781075	S42-IL107	95.3859
E7	ERR781076	S42-IL107	95.5024
E7	ERR781080	S42-IL107	89.0426
E7	ERR781081	S42-IL107	95.5971
E7	ERR781082	S42-IL107	96.6047
E7	ERR781083	S42-IL107	90.7495
E7	ERR781084	S42-IL107	95.0959
E7	ERR781085	S42-IL107	94.2808
E1	ERR1366359	Sahara	95.4919
E1	ERR1366360	Sahara	95.4795
E1	ERR1366361	Sahara	95.4904
E1	ERR1366362	Sahara	95.5405
E1	ERR1366363	Sahara	95.6409
E1	ERR1366364	Sahara	95.6478
E1	ERR1366365	Sahara	95.6517
E1	ERR1366366	Sahara	95.6841
E1	ERR1366367	Sahara	95.6892
E1	ERR1366368	Sahara	95.6893
E1	ERR1366369	Sahara	95.6866
E1	ERR1366370	Sahara	95.7344
E1	ERR1366371	Sahara	95.6143
E1	ERR1366372	Sahara	95.6151
E1	ERR1366373	Sahara	95.6229
E1	ERR1366374	Sahara	95.6657
E1	ERR1366375	Sahara	95.4877
E1	ERR1366376	Sahara	95.4925
E1	ERR1366377	Sahara	95.4733
E1	ERR1366378	Sahara	95.5273
E1	ERR1366379	Sahara	95.5917
E1	ERR1366380	Sahara	95.5845
E1	ERR1366381	Sahara	95.5854
E1	ERR1366382	Sahara	95.6504
E1	ERR1366383	Sahara	85.857
E1	ERR1366384	Sahara	85.8653
E1	ERR1366385	Sahara	85.9003
E1	ERR1366386	Sahara	86.0021
E1	ERR1366387	Sahara	95.5563
E1	ERR1366388	Sahara	95.5458
E1	ERR1366389	Sahara	95.5431
E1	ERR1366390	Sahara	95.5946
E1	ERR1366391	Sahara	95.4682
E1	ERR1366392	Sahara	95.4535
E1	ERR1366393	Sahara	95.489
E1	ERR1366394	Sahara	95.5072
E1	ERR1366395	Sahara	95.3547
E1	ERR1366396	Sahara	95.3436
E1	ERR1366397	Sahara	95.3463
E1	ERR1366398	Sahara	95.3923
E1	ERR1366399	Sahara	94.8231
E1	ERR1366400	Sahara	94.8134
E1	ERR1366401	Sahara	94.8092
E1	ERR1366402	Sahara	94.8533
E1	ERR1366403	Sahara	94.6784
E1	ERR1366404	Sahara	94.661
E1	ERR1366405	Sahara	94.681
E1	ERR1366406	Sahara	94.7202
E1	ERR1366407	Sahara	95.6847
E1	ERR1366408	Sahara	95.6915
E1	ERR1366409	Sahara	95.6886
E1	ERR1366410	Sahara	95.7522
E1	ERR1366411	Sahara	95.5254
E1	ERR1366412	Sahara	95.512
E1	ERR1366413	Sahara	95.5274
E1	ERR1366414	Sahara	95.5604
E1	ERR1366415	Sahara	95.5278
E1	ERR1366416	Sahara	95.5489
E1	ERR1366417	Sahara	95.54
E1	ERR1366418	Sahara	95.5892
E1	ERR1366419	Sahara	95.6322
E1	ERR1366420	Sahara	95.645
E1	ERR1366421	Sahara	95.6381
E1	ERR1366422	Sahara	95.6806
E1	ERR1366423	Sahara	95.6235
E1	ERR1366424	Sahara	95.638
E1	ERR1366425	Sahara	95.6581
E1	ERR1366426	Sahara	95.6757
E1	ERR1366427	Sahara	95.6082
E1	ERR1366428	Sahara	95.6193
E1	ERR1366429	Sahara	95.6253
E1	ERR1366430	Sahara	95.6492
E1	ERR1366431	Sahara	95.7453
E1	ERR1366432	Sahara	95.7367
E1	ERR1366433	Sahara	95.7526
E1	ERR1366434	Sahara	95.8052
E1	ERR1366435	Sahara	95.5187
E1	ERR1366436	Sahara	95.5184
E1	ERR1366437	Sahara	95.5168
E1	ERR1366438	Sahara	95.5611
E1	ERR1366439	Sahara	95.2058
E1	ERR1366440	Sahara	95.1777
E1	ERR1366441	Sahara	95.2011
E1	ERR1366442	Sahara	95.2521
E1	ERR1366443	Sahara	95.073
E1	ERR1366444	Sahara	95.0635
E1	ERR1366445	Sahara	95.0689
E1	ERR1366446	Sahara	95.1097
E1	ERR1366447	Sahara	95.3355
E1	ERR1366448	Sahara	95.3486
E1	ERR1366449	Sahara	95.3614
E1	ERR1366450	Sahara	95.4037
E1	ERR1366451	Sahara	94.684
E1	ERR1366452	Sahara	94.6624
E1	ERR1366453	Sahara	94.6784
E1	ERR1366454	Sahara	94.7502
E4	ERR1248274	SBCC073	93.5608
E4	ERR1248275	SBCC073	93.8239
E4	ERR1248276	SBCC073	94.9495
E4	ERR1248277	SBCC073	92.9853
E4	ERR1248278	SBCC073	93.5136
E4	ERR1248279	SBCC073	93.6101
E4	ERR1248280	SBCC073	94.5399
E4	ERR1248281	SBCC073	94.8155
E4	ERR1248282	SBCC073	94.3184
E4	ERR1248283	SBCC073	94.7487
E4	ERR1248284	SBCC073	80.3092
E4	ERR1248285	SBCC073	92.4154
E4	ERR1248286	SBCC073	93.2846
E4	ERR1248287	SBCC073	91.1999
E4	ERR1248084	Scarlett	92.4092
E4	ERR1248085	Scarlett	93.159
E4	ERR1248086	Scarlett	93.7083
E4	ERR1248087	Scarlett	94.6209
E4	ERR1248088	Scarlett	93.8881
E4	ERR1248089	Scarlett	93.3646
E4	ERR1248116	Scarlett	94.0299
E4	ERR1248117	Scarlett	93.5736
E4	ERR1248118	Scarlett	95.1232
E4	ERR1248119	Scarlett	94.2847
E4	ERR1248120	Scarlett	94.5333
E4	ERR1248121	Scarlett	94.7628
E4	ERR1248122	Scarlett	90.1162
E4	ERR1248123	Scarlett	89.8938
E7	ERR781042	Scarlett	62.4303
E7	ERR781043	Scarlett	93.7426
E7	ERR781044	Scarlett	94.7461
E7	ERR781053	Scarlett	95.268
E7	ERR781054	Scarlett	94.3733
E7	ERR781055	Scarlett	95.2969
E7	ERR781062	Scarlett	70.8556
E7	ERR781063	Scarlett	79.9428
E7	ERR781064	Scarlett	68.9009
E7	ERR781068	Scarlett	95.3233
E7	ERR781069	Scarlett	88.8138
E7	ERR781070	Scarlett	94.0286
E7	ERR781077	Scarlett	94.0707
E7	ERR781078	Scarlett	91.5343
E7	ERR781079	Scarlett	93.698
E12	SRR6869705	Scarlett	94.4691
E12	SRR6869706	Scarlett	94.1007
E12	SRR6869707	Scarlett	94.0897
E12	SRR6869708	Scarlett	93.9997
E12	SRR6869709	Scarlett	93.3887
E12	SRR6869710	Scarlett	91.1951
E12	SRR6869711	Scarlett	94.8886
E12	SRR6869712	Scarlett	94.3392
E12	SRR6869713	Scarlett	93.1427
E12	SRR6869714	Scarlett	93.8684
E12	SRR6869715	Scarlett	91.1775
E12	SRR6869716	Scarlett	90.3584
E12	SRR6869717	Scarlett	94.2588
E12	SRR6869718	Scarlett	94.7904
E12	SRR6869719	Scarlett	90.2502
E12	SRR6869720	Scarlett	91.1122
E12	SRR6869721	Scarlett	92.9615
E12	SRR6869722	Scarlett	91.8739
E12	SRR6869723	Scarlett	93.0072
E12	SRR6869724	Scarlett	92.7757
E12	SRR6869725	Scarlett	92.8689
E12	SRR6869726	Scarlett	93.0254
E12	SRR6869727	Scarlett	93.1719
E12	SRR6869728	Scarlett	92.3853
E8	SRR1810063	Stirling	93.1671
E8	SRR1810064	Stirling	93.7695
E11	SRR5344998	Sultan 5	95.0172
E11	SRR5344999	Sultan 5	95.0171
E11	SRR5344997	SusPtrit	95.6502
E11	SRR5344995	WBDC 008	94.1445
E11	SRR5344996	WBDC 008	94.1478
E11	SRR5344993	WBDC 013	93.8771
E11	SRR5344994	WBDC 013	93.8641
E11	SRR5344991	WBDC 085	94.4151
E11	SRR5344992	WBDC 085	94.405
E11	SRR5344989	WBDC 109	92.6577
E11	SRR5344990	WBDC 109	92.6609
E11	SRR5344987	WBDC 110	93.6139
E11	SRR5344988	WBDC 110	93.6111
E11	SRR5344985	WBDC 172	93.7263
E11	SRR5344986	WBDC 172	93.7188
E11	SRR5344983	WBDC 259	93.7464
E11	SRR5344984	WBDC 259	93.7507
		Average	92.3245
		SD	4.9297
